# Supplementary material for: An RNA-immunoprecipitation via CRISPR/dCas13 reveals an interaction between the SARS-CoV-2 5'UTR RNA and the process of human lipid metabolism
Source: Sci Rep. 2023 Jun 27;13:10413. doi: 10.1038/s41598-023-36680-6 (PMC10300121; doi:10.1038/s41598-023-36680-6)
Supplement: Supplementary file 5 — Supplementary Information 5. [file 41598_2023_36680_MOESM5_ESM.xlsx]

## Sheet: A549 contrl vs Luc2 
gene_id	logFC	logCPM	PValue	FDR	Chr	Start	End	Strand	GeneSymbol	Description	GO_BP	GO_CC	GO_MF
ENSG00000165804	-11.6148	7.89557	6.47599e-15	2.54361e-10	14	21558205	21572881	-	ZNF219	zinc finger protein 219 [Source:HGNC Symbol%3BAcc:13011]	GO:0001505:regulation of neurotransmitter levels;GO:0006351:transcription, DNA-templated;GO:0006355:regulation of transcription, DNA-templated;GO:0045892:negative regulation of transcription, DNA-templated;	GO:0005634:nucleus;GO:0016021:integral component of membrane;	GO:0003676:nucleic acid binding;GO:0003677:DNA binding;GO:0003700:sequence-specific DNA binding transcription factor activity;GO:0004969:histamine receptor activity;GO:0005515:protein binding;GO:0046872:metal ion binding;
ENSG00000151552	-11.5697	7.85028	8.78545e-15	2.54361e-10	4	17461884	17513857	-	QDPR	quinoid dihydropteridine reductase [Source:HGNC Symbol%3BAcc:9752]	GO:0001889:liver development;GO:0006520:cellular amino acid metabolic process;GO:0006559:L-phenylalanine catabolic process;GO:0006729:tetrahydrobiopterin biosynthetic process;GO:0010044:response to aluminum ion;GO:0010288:response to lead ion;GO:0033762:response to glucagon;GO:0034641:cellular nitrogen compound metabolic process;GO:0035690:cellular response to drug;GO:0044281:small molecule metab…	GO:0005737:cytoplasm;GO:0005739:mitochondrion;GO:0005829:cytosol;GO:0043005:neuron projection;	GO:0004155:6,7-dihydropteridine reductase activity;GO:0009055:electron carrier activity;GO:0016491:oxidoreductase activity;GO:0042803:protein homodimerization activity;GO:0070402:NADPH binding;GO:0070404:NADH binding;
ENSG00000102837	-11.3998	7.67953	2.6883e-14	5.18888e-10	13	53602894	53626192	+	OLFM4	olfactomedin 4 [Source:HGNC Symbol%3BAcc:17190]	GO:0007155:cell adhesion;	GO:0005615:extracellular space;GO:0005739:mitochondrion;	-
ENSG00000181026	-11.3204	7.59971	4.58325e-14	6.02572e-10	15	89164527	89175513	+	AEN	apoptosis enhancing nuclease [Source:HGNC Symbol%3BAcc:25722]	GO:0010212:response to ionizing radiation;GO:0042771:intrinsic apoptotic signaling pathway in response to DNA damage by p53 class mediator;	GO:0005634:nucleus;GO:0005654:nucleoplasm;GO:0005730:nucleolus;	GO:0003676:nucleic acid binding;GO:0004527:exonuclease activity;
ENSG00000106404	-11.2874	7.5665	5.68493e-14	6.02572e-10	7	100875373	100882101	-	CLDN15	claudin 15 [Source:HGNC Symbol%3BAcc:2036]	GO:0016338:calcium-independent cell-cell adhesion via plasma membrane cell-adhesion molecules;GO:0034329:cell junction assembly;GO:0045216:cell-cell junction organization;GO:0070830:bicellular tight junction assembly;	GO:0005886:plasma membrane;GO:0005923:bicellular tight junction;GO:0016021:integral component of membrane;	GO:0005198:structural molecule activity;GO:0042802:identical protein binding;
ENSG00000142694	-11.2762	7.55526	6.24373e-14	6.02572e-10	1	36787632	36789755	-	EVA1B	eva-1 homolog B (C. elegans) [Source:HGNC Symbol%3BAcc:25558]	-	GO:0016021:integral component of membrane;	-
ENSG00000065534	-8.17133	7.4239	1.51421e-13	1.25258e-09	3	123328896	123603178	-	MYLK	myosin light chain kinase [Source:HGNC Symbol%3BAcc:7590]	GO:0006468:protein phosphorylation;GO:0006936:muscle contraction;GO:0006939:smooth muscle contraction;GO:0014820:tonic smooth muscle contraction;GO:0030335:positive regulation of cell migration;GO:0032060:bleb assembly;GO:0051928:positive regulation of calcium ion transport;GO:0060414:aorta smooth muscle tissue morphogenesis;GO:0071476:cellular hypotonic response;GO:0090303:positive regulation of…	GO:0001725:stress fiber;GO:0005737:cytoplasm;GO:0005829:cytosol;GO:0005886:plasma membrane;GO:0030027:lamellipodium;GO:0032154:cleavage furrow;	GO:0003779:actin binding;GO:0004674:protein serine/threonine kinase activity;GO:0004687:myosin light chain kinase activity;GO:0005515:protein binding;GO:0005516:calmodulin binding;GO:0005524:ATP binding;GO:0016301:kinase activity;GO:0046872:metal ion binding;
ENSG00000087087	-11.0651	7.34299	2.47722e-13	1.79304e-09	7	100472733	100486285	+	SRRT	serrate RNA effector molecule homolog (Arabidopsis) [Source:HGNC Symbol%3BAcc:24101]	GO:0006351:transcription, DNA-templated;GO:0006355:regulation of transcription, DNA-templated;GO:0008283:cell proliferation;GO:0031053:primary miRNA processing;GO:0046685:response to arsenic-containing substance;GO:0097150:neuronal stem cell maintenance;	GO:0005654:nucleoplasm;GO:0005737:cytoplasm;	GO:0003677:DNA binding;GO:0005515:protein binding;
ENSG00000162337	10.9483	7.29402	5.03529e-13	3.23965e-09	11	68080077	68216743	+	LRP5	low density lipoprotein receptor-related protein 5 [Source:HGNC Symbol%3BAcc:6697]	GO:0001702:gastrulation with mouth forming second;GO:0002053:positive regulation of mesenchymal cell proliferation;GO:0002076:osteoblast development;GO:0006007:glucose catabolic process;GO:0006897:endocytosis;GO:0008217:regulation of blood pressure;GO:0008284:positive regulation of cell proliferation;GO:0009952:anterior/posterior pattern specification;GO:0016055:Wnt signaling pathway;GO:0030326:e…	GO:0005783:endoplasmic reticulum;GO:0005886:plasma membrane;GO:0016021:integral component of membrane;GO:0043235:receptor complex;	GO:0005515:protein binding;GO:0015026:coreceptor activity;GO:0017147:Wnt-protein binding;GO:0019534:toxin transporter activity;GO:0042813:Wnt-activated receptor activity;
ENSG00000107338	-10.8928	7.16976	7.77861e-13	4.5042e-09	9	37919131	38069210	-	SHB	Src homology 2 domain containing adaptor protein B [Source:HGNC Symbol%3BAcc:10838]	GO:0001525:angiogenesis;GO:0006915:apoptotic process;GO:0007165:signal transduction;GO:0030154:cell differentiation;	GO:0005737:cytoplasm;GO:0005886:plasma membrane;	GO:0005070:SH3/SH2 adaptor activity;
ENSG00000244509	-10.7944	7.07079	1.45366e-12	7.65221e-09	22	39410088	39416357	+	APOBEC3C	apolipoprotein B mRNA editing enzyme%2C catalytic polypeptide-like 3C [Source:HGNC Symbol%3BAcc:17353]	GO:0009972:cytidine deamination;GO:0010529:negative regulation of transposition;GO:0019048:modulation by virus of host morphology or physiology;GO:0045071:negative regulation of viral genome replication;GO:0045087:innate immune response;GO:0051607:defense response to virus;GO:0080111:DNA demethylation;	GO:0005634:nucleus;GO:0005737:cytoplasm;	GO:0005515:protein binding;GO:0008270:zinc ion binding;GO:0016814:hydrolase activity, acting on carbon-nitrogen (but not peptide) bonds, in cyclic amidines;
ENSG00000196700	-10.7707	7.04696	1.72919e-12	8.16275e-09	20	62588055	62680113	-	ZNF512B	zinc finger protein 512B [Source:HGNC Symbol%3BAcc:29212]	GO:0006351:transcription, DNA-templated;GO:0006355:regulation of transcription, DNA-templated;	GO:0005634:nucleus;GO:0005730:nucleolus;	GO:0003677:DNA binding;GO:0046872:metal ion binding;
ENSG00000099910	-10.7547	7.03086	1.88812e-12	8.16275e-09	22	20783528	20850170	-	KLHL22	kelch-like family member 22 [Source:HGNC Symbol%3BAcc:25888]	GO:0000070:mitotic sister chromatid segregation;GO:0006513:protein monoubiquitination;GO:0007094:mitotic spindle assembly checkpoint;GO:0051301:cell division;	GO:0005737:cytoplasm;GO:0005813:centrosome;GO:0005827:polar microtubule;GO:0031463:Cul3-RING ubiquitin ligase complex;GO:0072686:mitotic spindle;	GO:0005515:protein binding;
ENSG00000137404	-10.7466	7.02274	1.97355e-12	8.16275e-09	6	30655824	30659197	-	NRM	nurim (nuclear envelope membrane protein) [Source:HGNC Symbol%3BAcc:8003]	GO:0008150:biological_process;	GO:0005635:nuclear envelope;GO:0005637:nuclear inner membrane;GO:0016021:integral component of membrane;	GO:0003674:molecular_function;
ENSG00000139719	-10.7385	7.01457	2.15747e-12	8.32856e-09	12	122714111	122751068	-	VPS33A	vacuolar protein sorting 33 homolog A (S. cerevisiae) [Source:HGNC Symbol%3BAcc:18179]	GO:0006904:vesicle docking involved in exocytosis;GO:0015031:protein transport;GO:0016192:vesicle-mediated transport;GO:0030220:platelet formation;GO:0032400:melanosome localization;GO:0032418:lysosome localization;GO:0048070:regulation of developmental pigmentation;	GO:0005765:lysosomal membrane;GO:0005769:early endosome;GO:0005770:late endosome;GO:0030897:HOPS complex;GO:0031902:late endosome membrane;GO:0048471:perinuclear region of cytoplasm;	GO:0005515:protein binding;
ENSG00000257550	-10.7055	6.98144	2.58457e-12	9.35372e-09	12	53907768	53911392	+	RP11-793H13.3	-	-	-	-
ENSG00000272016	-10.6546	6.93028	3.74678e-12	1.27622e-08	5	10654332	10657928	+	RP11-215G15.5	-	-	-	-
ENSG00000088448	-10.5747	6.85001	6.08208e-12	1.95657e-08	13	111530887	111567416	-	ANKRD10	ankyrin repeat domain 10 [Source:HGNC Symbol%3BAcc:20265]	-	-	-
ENSG00000130304	-10.5471	6.82224	7.43276e-12	2.26523e-08	19	17579578	17616977	+	SLC27A1	solute carrier family 27 (fatty acid transporter)%2C member 1 [Source:HGNC Symbol%3BAcc:10995]	GO:0001579:medium-chain fatty acid transport;GO:0006631:fatty acid metabolic process;GO:0006646:phosphatidylethanolamine biosynthetic process;GO:0006654:phosphatidic acid biosynthetic process;GO:0006655:phosphatidylglycerol biosynthetic process;GO:0006656:phosphatidylcholine biosynthetic process;GO:0006659:phosphatidylserine biosynthetic process;GO:0006661:phosphatidylinositol biosynthetic proces…	GO:0005783:endoplasmic reticulum;GO:0005886:plasma membrane;GO:0012505:endomembrane system;GO:0016021:integral component of membrane;	GO:0000166:nucleotide binding;GO:0003824:catalytic activity;GO:0015245:fatty acid transporter activity;GO:0031957:very long-chain fatty acid-CoA ligase activity;GO:0042803:protein homodimerization activity;
ENSG00000171988	-10.4998	6.77474	1.01196e-11	2.77338e-08	10	64926981	65225722	-	JMJD1C	jumonji domain containing 1C [Source:HGNC Symbol%3BAcc:12313]	GO:0006351:transcription, DNA-templated;GO:0006355:regulation of transcription, DNA-templated;GO:0007596:blood coagulation;GO:0016568:chromatin modification;	GO:0005622:intracellular;GO:0005654:nucleoplasm;	GO:0005515:protein binding;GO:0046872:metal ion binding;GO:0046966:thyroid hormone receptor binding;GO:0051213:dioxygenase activity;
ENSG00000175793	-10.4998	6.77474	1.01196e-11	2.77338e-08	1	27189633	27190947	+	SFN	stratifin [Source:HGNC Symbol%3BAcc:10773]	GO:0000079:regulation of cyclin-dependent protein serine/threonine kinase activity;GO:0001836:release of cytochrome c from mitochondria;GO:0006469:negative regulation of protein kinase activity;GO:0006915:apoptotic process;GO:0007165:signal transduction;GO:0008285:negative regulation of cell proliferation;GO:0008630:intrinsic apoptotic signaling pathway in response to DNA damage;GO:0030216:kerati…	GO:0005615:extracellular space;GO:0005634:nucleus;GO:0005737:cytoplasm;GO:0005829:cytosol;GO:0030659:cytoplasmic vesicle membrane;	GO:0005515:protein binding;GO:0008426:protein kinase C inhibitor activity;GO:0019901:protein kinase binding;GO:0019904:protein domain specific binding;GO:0051219:phosphoprotein binding;
ENSG00000105617	-10.4805	6.7553	1.12401e-11	2.77338e-08	19	54658899	54663620	-	LENG1	leukocyte receptor cluster (LRC) member 1 [Source:HGNC Symbol%3BAcc:15502]	GO:0008150:biological_process;	GO:0005575:cellular_component;	GO:0003674:molecular_function;
ENSG00000102897	-10.4707	6.74548	1.18509e-11	2.77338e-08	16	20911190	20936328	+	LYRM1	LYR motif containing 1 [Source:HGNC Symbol%3BAcc:25074]	-	GO:0005634:nucleus;GO:0005739:mitochondrion;	-
ENSG00000113575	-10.4707	6.74548	1.18509e-11	2.77338e-08	5	133530025	133561833	-	PPP2CA	protein phosphatase 2%2C catalytic subunit%2C alpha isozyme [Source:HGNC Symbol%3BAcc:9299]	GO:0000184:nuclear-transcribed mRNA catabolic process, nonsense-mediated decay;GO:0000188:inactivation of MAPK activity;GO:0000278:mitotic cell cycle;GO:0006275:regulation of DNA replication;GO:0006355:regulation of transcription, DNA-templated;GO:0006470:protein dephosphorylation;GO:0006672:ceramide metabolic process;GO:0007084:mitotic nuclear envelope reassembly;GO:0007126:meiotic nuclear divis…	GO:0000159:protein phosphatase type 2A complex;GO:0000775:chromosome, centromeric region;GO:0000922:spindle pole;GO:0005634:nucleus;GO:0005739:mitochondrion;GO:0005829:cytosol;GO:0005886:plasma membrane;GO:0015630:microtubule cytoskeleton;GO:0016020:membrane;	GO:0004721:phosphoprotein phosphatase activity;GO:0004722:protein serine/threonine phosphatase activity;GO:0005515:protein binding;GO:0008022:protein C-terminus binding;GO:0046872:metal ion binding;GO:0046983:protein dimerization activity;
ENSG00000163466	-5.99909	8.10231	1.19739e-11	2.77338e-08	2	219081817	219119079	+	ARPC2	actin related protein 2/3 complex%2C subunit 2%2C 34kDa [Source:HGNC Symbol%3BAcc:705]	GO:0006928:movement of cell or subcellular component;GO:0030833:regulation of actin filament polymerization;GO:0030838:positive regulation of actin filament polymerization;GO:0038096:Fc-gamma receptor signaling pathway involved in phagocytosis;GO:0045087:innate immune response;GO:1900026:positive regulation of substrate adhesion-dependent cell spreading;	GO:0005737:cytoplasm;GO:0005768:endosome;GO:0005794:Golgi apparatus;GO:0005829:cytosol;GO:0005856:cytoskeleton;GO:0005885:Arp2/3 protein complex;GO:0005886:plasma membrane;GO:0005925:focal adhesion;GO:0015629:actin cytoskeleton;GO:0031252:cell leading edge;GO:0042995:cell projection;	GO:0003779:actin binding;GO:0005200:structural constituent of cytoskeleton;GO:0005515:protein binding;GO:0019894:kinesin binding;GO:0035650:AP-1 adaptor complex binding;GO:0071933:Arp2/3 complex binding;
ENSG00000115268	10.4461	6.81138	1.31853e-11	2.93651e-08	19	1438358	1440583	+	RPS15	ribosomal protein S15 [Source:HGNC Symbol%3BAcc:10388]	GO:0000028:ribosomal small subunit assembly;GO:0000056:ribosomal small subunit export from nucleus;GO:0000184:nuclear-transcribed mRNA catabolic process, nonsense-mediated decay;GO:0006364:rRNA processing;GO:0006412:translation;GO:0006413:translational initiation;GO:0006414:translational elongation;GO:0006415:translational termination;GO:0006614:SRP-dependent cotranslational protein targeting to …	GO:0005634:nucleus;GO:0005654:nucleoplasm;GO:0005829:cytosol;GO:0005840:ribosome;GO:0015935:small ribosomal subunit;GO:0022627:cytosolic small ribosomal subunit;	GO:0003677:DNA binding;GO:0003723:RNA binding;GO:0003735:structural constituent of ribosome;
ENSG00000163584	-10.441	6.71562	1.46867e-11	3.03726e-08	3	170582664	170588272	-	RPL22L1	ribosomal protein L22-like 1 [Source:HGNC Symbol%3BAcc:27610]	GO:0006412:translation;	GO:0005840:ribosome;	GO:0003735:structural constituent of ribosome;
ENSG00000168078	-7.47129	6.72321	1.46867e-11	3.03726e-08	8	27667137	27695612	-	PBK	PDZ binding kinase [Source:HGNC Symbol%3BAcc:18282]	GO:0006468:protein phosphorylation;GO:0007067:mitotic nuclear division;	GO:0005575:cellular_component;	GO:0004674:protein serine/threonine kinase activity;GO:0005515:protein binding;GO:0005524:ATP binding;
ENSG00000079691	-7.46125	6.71317	1.55072e-11	3.09636e-08	6	25279306	25620758	+	LRRC16A	leucine rich repeat containing 16A [Source:HGNC Symbol%3BAcc:21581]	GO:0007015:actin filament organization;GO:0007596:blood coagulation;GO:0016477:cell migration;GO:0030032:lamellipodium assembly;GO:0031529:ruffle organization;GO:0046415:urate metabolic process;	GO:0005634:nucleus;GO:0005737:cytoplasm;GO:0005829:cytosol;GO:0030027:lamellipodium;	-
ENSG00000095059	-10.4004	6.67483	1.93318e-11	3.73137e-08	19	12786531	12792716	-	DHPS	deoxyhypusine synthase [Source:HGNC Symbol%3BAcc:2869]	GO:0006412:translation;GO:0008284:positive regulation of cell proliferation;GO:0008612:peptidyl-lysine modification to peptidyl-hypusine;GO:0043687:post-translational protein modification;GO:0044267:cellular protein metabolic process;GO:0050983:deoxyhypusine biosynthetic process from spermidine;GO:0051289:protein homotetramerization;	GO:0005829:cytosol;	GO:0005515:protein binding;GO:0034038:deoxyhypusine synthase activity;
ENSG00000180672	-10.3796	6.654	2.16245e-11	3.91303e-08	2	206642540	206644433	+	AC007362.1	-	-	-	-
ENSG00000232119	-10.3796	6.654	2.16245e-11	3.91303e-08	X	119727865	119754929	+	MCTS1	malignant T cell amplified sequence 1 [Source:HGNC Symbol%3BAcc:23357]	GO:0006351:transcription, DNA-templated;GO:0006355:regulation of transcription, DNA-templated;GO:0006974:cellular response to DNA damage stimulus;GO:0007049:cell cycle;GO:0008284:positive regulation of cell proliferation;GO:0040008:regulation of growth;	GO:0005737:cytoplasm;	GO:0003723:RNA binding;
ENSG00000188206	-10.3691	6.64347	2.28818e-11	4.00701e-08	1	245003940	245018799	-	HNRNPU-AS1	HNRNPU antisense RNA 1 [Source:HGNC Symbol%3BAcc:27651]	-	-	-
ENSG00000133056	-10.3586	6.63287	2.42199e-11	4.00701e-08	1	204391756	204463852	-	PIK3C2B	phosphatidylinositol-4-phosphate 3-kinase%2C catalytic subunit type 2 beta [Source:HGNC Symbol%3BAcc:8972]	GO:0006644:phospholipid metabolic process;GO:0006661:phosphatidylinositol biosynthetic process;GO:0008150:biological_process;GO:0036092:phosphatidylinositol-3-phosphate biosynthetic process;GO:0043491:protein kinase B signaling;GO:0044281:small molecule metabolic process;GO:0046854:phosphatidylinositol phosphorylation;GO:0048015:phosphatidylinositol-mediated signaling;	GO:0005634:nucleus;GO:0005783:endoplasmic reticulum;GO:0005829:cytosol;GO:0005886:plasma membrane;GO:0005942:phosphatidylinositol 3-kinase complex;GO:0030139:endocytic vesicle;GO:0043231:intracellular membrane-bounded organelle;	GO:0001727:lipid kinase activity;GO:0005515:protein binding;GO:0005524:ATP binding;GO:0016301:kinase activity;GO:0016303:1-phosphatidylinositol-3-kinase activity;GO:0016773:phosphotransferase activity, alcohol group as acceptor;GO:0035005:1-phosphatidylinositol-4-phosphate 3-kinase activity;GO:0035091:phosphatidylinositol binding;
ENSG00000214223	-10.3586	6.63287	2.42199e-11	4.00701e-08	19	11776884	11777845	-	HNRNPA1P10	heterogeneous nuclear ribonucleoprotein A1 pseudogene 10 [Source:HGNC Symbol%3BAcc:39128]	-	-	-
ENSG00000144711	-10.3479	6.62218	2.7162e-11	4.36894e-08	3	12938719	13114617	-	IQSEC1	IQ motif and Sec7 domain 1 [Source:HGNC Symbol%3BAcc:29112]	GO:0016192:vesicle-mediated transport;GO:0030036:actin cytoskeleton organization;GO:0032012:regulation of ARF protein signal transduction;	GO:0005730:nucleolus;GO:0005737:cytoplasm;GO:0005802:trans-Golgi network;GO:0030054:cell junction;GO:0043231:intracellular membrane-bounded organelle;	GO:0005086:ARF guanyl-nucleotide exchange factor activity;GO:0005543:phospholipid binding;
ENSG00000204311	-10.3372	6.61142	2.87788e-11	4.38536e-08	2	179316163	179326117	+	DFNB59	deafness%2C autosomal recessive 59 [Source:HGNC Symbol%3BAcc:29502]	GO:0007605:sensory perception of sound;	GO:0043025:neuronal cell body;	-
ENSG00000197122	10.3207	6.69167	2.87788e-11	4.38536e-08	20	35973088	36034453	+	SRC	v-src avian sarcoma (Schmidt-Ruppin A-2) viral oncogene homolog [Source:HGNC Symbol%3BAcc:11283]	GO:0007049:cell cycle;GO:0007155:cell adhesion;GO:0007165:signal transduction;GO:0007172:signal complex assembly;GO:0007173:epidermal growth factor receptor signaling pathway;GO:0007265:Ras protein signal transduction;GO:0007411:axon guidance;GO:0007596:blood coagulation;GO:0008543:fibroblast growth factor receptor signaling pathway;GO:0018108:peptidyl-tyrosine phosphorylation;GO:0019048:modulati…	GO:0005634:nucleus;GO:0005737:cytoplasm;GO:0005743:mitochondrial inner membrane;GO:0005764:lysosome;GO:0005770:late endosome;GO:0005829:cytosol;GO:0005856:cytoskeleton;GO:0005886:plasma membrane;GO:0005901:caveola;	GO:0004672:protein kinase activity;GO:0004713:protein tyrosine kinase activity;GO:0004715:non-membrane spanning protein tyrosine kinase activity;GO:0005070:SH3/SH2 adaptor activity;GO:0005102:receptor binding;GO:0005178:integrin binding;GO:0005515:protein binding;GO:0005524:ATP binding;GO:0016301:kinase activity;GO:0020037:heme binding;GO:0042169:SH2 domain binding;GO:0042802:identical protein bi…
ENSG00000162300	-10.3155	6.58966	3.23396e-11	4.8016e-08	11	64851695	64855870	+	ZFPL1	zinc finger protein-like 1 [Source:HGNC Symbol%3BAcc:12868]	GO:0006355:regulation of transcription, DNA-templated;GO:0016192:vesicle-mediated transport;	GO:0005634:nucleus;GO:0005794:Golgi apparatus;GO:0016021:integral component of membrane;	GO:0003677:DNA binding;GO:0008270:zinc ion binding;
ENSG00000115339	-10.3046	6.57866	3.42995e-11	4.96529e-08	2	166604101	166651192	-	GALNT3	UDP-N-acetyl-alpha-D-galactosamine:polypeptide N-acetylgalactosaminyltransferase 3 (GalNAc-T3) [Source:HGNC Symbol%3BAcc:4125]	GO:0005975:carbohydrate metabolic process;GO:0016266:O-glycan processing;GO:0018242:protein O-linked glycosylation via serine;GO:0018243:protein O-linked glycosylation via threonine;GO:0043687:post-translational protein modification;GO:0044267:cellular protein metabolic process;	GO:0000139:Golgi membrane;GO:0005634:nucleus;GO:0005737:cytoplasm;GO:0005794:Golgi apparatus;GO:0016020:membrane;GO:0016021:integral component of membrane;GO:0032580:Golgi cisterna membrane;GO:0048471:perinuclear region of cytoplasm;	GO:0004653:polypeptide N-acetylgalactosaminyltransferase activity;GO:0005509:calcium ion binding;GO:0016757:transferase activity, transferring glycosyl groups;GO:0030145:manganese ion binding;
ENSG00000143575	-10.2824	6.5564	4.10077e-11	5.65369e-08	1	154244987	154248351	+	HAX1	HCLS1 associated protein X-1 [Source:HGNC Symbol%3BAcc:16915]	GO:0014068:positive regulation of phosphatidylinositol 3-kinase signaling;GO:0030833:regulation of actin filament polymerization;GO:0030854:positive regulation of granulocyte differentiation;GO:0033138:positive regulation of peptidyl-serine phosphorylation;GO:0045944:positive regulation of transcription from RNA polymerase II promoter;GO:0050731:positive regulation of peptidyl-tyrosine phosphoryl…	GO:0005635:nuclear envelope;GO:0005667:transcription factor complex;GO:0005739:mitochondrion;GO:0005783:endoplasmic reticulum;GO:0015629:actin cytoskeleton;GO:0016023:cytoplasmic membrane-bounded vesicle;GO:0016529:sarcoplasmic reticulum;GO:0030027:lamellipodium;GO:0031965:nuclear membrane;	GO:0005515:protein binding;GO:0019966:interleukin-1 binding;GO:0047485:protein N-terminus binding;
ENSG00000172992	-7.31272	6.56491	4.10077e-11	5.65369e-08	17	43100708	43138473	-	DCAKD	dephospho-CoA kinase domain containing [Source:HGNC Symbol%3BAcc:26238]	GO:0015937:coenzyme A biosynthetic process;	GO:0005739:mitochondrion;	GO:0004140:dephospho-CoA kinase activity;GO:0005524:ATP binding;
ENSG00000126524	-7.29019	6.54244	4.6277e-11	6.23178e-08	7	66452664	66460588	-	SBDS	Shwachman-Bodian-Diamond syndrome [Source:HGNC Symbol%3BAcc:19440]	GO:0001833:inner cell mass cell proliferation;GO:0006364:rRNA processing;GO:0008283:cell proliferation;GO:0030282:bone mineralization;GO:0030595:leukocyte chemotaxis;GO:0042256:mature ribosome assembly;GO:0042273:ribosomal large subunit biogenesis;GO:0043148:mitotic spindle stabilization;GO:0048539:bone marrow development;	GO:0000922:spindle pole;GO:0005634:nucleus;GO:0005654:nucleoplasm;GO:0005730:nucleolus;GO:0005737:cytoplasm;	GO:0005515:protein binding;GO:0008017:microtubule binding;GO:0019843:rRNA binding;GO:0043022:ribosome binding;
ENSG00000180891	10.2168	6.59282	5.56318e-11	7.32128e-08	17	55938604	56032684	-	CUEDC1	CUE domain containing 1 [Source:HGNC Symbol%3BAcc:31350]	-	-	-
ENSG00000144021	-5.79511	7.711	6.03113e-11	7.76073e-08	2	96931870	96939087	+	CIAO1	cytosolic iron-sulfur protein assembly 1 [Source:HGNC Symbol%3BAcc:14280]	GO:0006357:regulation of transcription from RNA polymerase II promoter;GO:0007059:chromosome segregation;GO:0008284:positive regulation of cell proliferation;GO:0016226:iron-sulfur cluster assembly;GO:0044281:small molecule metabolic process;	GO:0071817:MMXD complex;GO:0097361:CIA complex;	-
ENSG00000071967	-10.2137	6.48751	6.30172e-11	7.76385e-08	2	172378757	172414643	+	CYBRD1	cytochrome b reductase 1 [Source:HGNC Symbol%3BAcc:20797]	GO:0006879:cellular iron ion homeostasis;GO:0010039:response to iron ion;GO:0055085:transmembrane transport;	GO:0005886:plasma membrane;GO:0016021:integral component of membrane;GO:0031526:brush border membrane;	GO:0000293:ferric-chelate reductase activity;GO:0016722:oxidoreductase activity, oxidizing metal ions;GO:0046872:metal ion binding;
ENSG00000231889	-10.2137	6.48751	6.30172e-11	7.76385e-08	6	111804714	111919505	+	TRAF3IP2-AS1	TRAF3IP2 antisense RNA 1 [Source:HGNC Symbol%3BAcc:40005]	-	-	-
ENSG00000132376	-10.202	6.4757	6.71092e-11	8.09575e-08	17	1397865	1420182	-	INPP5K	inositol polyphosphate-5-phosphatase K [Source:HGNC Symbol%3BAcc:33882]	GO:0001701:in utero embryonic development;GO:0001933:negative regulation of protein phosphorylation;GO:0005979:regulation of glycogen biosynthetic process;GO:0006469:negative regulation of protein kinase activity;GO:0006644:phospholipid metabolic process;GO:0006661:phosphatidylinositol biosynthetic process;GO:0007186:G-protein coupled receptor signaling pathway;GO:0010801:negative regulation of p…	GO:0001726:ruffle;GO:0005634:nucleus;GO:0005737:cytoplasm;GO:0005783:endoplasmic reticulum;GO:0005802:trans-Golgi network;GO:0005829:cytosol;GO:0005886:plasma membrane;GO:0016020:membrane;GO:0032587:ruffle membrane;GO:0043005:neuron projection;GO:0048471:perinuclear region of cytoplasm;	GO:0004445:inositol-polyphosphate 5-phosphatase activity;GO:0005000:vasopressin receptor activity;GO:0005515:protein binding;GO:0016312:inositol bisphosphate phosphatase activity;GO:0034485:phosphatidylinositol-3,4,5-trisphosphate 5-phosphatase activity;GO:0034594:phosphatidylinositol trisphosphate phosphatase activity;GO:0034595:phosphatidylinositol phosphate 5-phosphatase activity;GO:0042577:li…
ENSG00000177663	-5.97621	7.67129	7.56579e-11	8.94076e-08	22	17565844	17596583	+	IL17RA	interleukin 17 receptor A [Source:HGNC Symbol%3BAcc:5985]	GO:0007166:cell surface receptor signaling pathway;GO:0032747:positive regulation of interleukin-23 production;GO:0072537:fibroblast activation;GO:1900017:positive regulation of cytokine production involved in inflammatory response;	GO:0005887:integral component of plasma membrane;	GO:0005515:protein binding;GO:0030368:interleukin-17 receptor activity;
ENSG00000146535	10.1402	6.52014	8.66618e-11	9.924e-08	7	2767746	2883958	-	GNA12	guanine nucleotide binding protein (G protein) alpha 12 [Source:HGNC Symbol%3BAcc:4380]	GO:0001701:in utero embryonic development;GO:0007186:G-protein coupled receptor signaling pathway;GO:0007188:adenylate cyclase-modulating G-protein coupled receptor signaling pathway;GO:0007264:small GTPase mediated signal transduction;GO:0007266:Rho protein signal transduction;GO:0007596:blood coagulation;GO:0008360:regulation of cell shape;GO:0030154:cell differentiation;GO:0030168:platelet act…	GO:0005834:heterotrimeric G-protein complex;GO:0005886:plasma membrane;GO:0031234:extrinsic component of cytoplasmic side of plasma membrane;GO:0031526:brush border membrane;	GO:0001664:G-protein coupled receptor binding;GO:0003924:GTPase activity;GO:0004871:signal transducer activity;GO:0005515:protein binding;GO:0005525:GTP binding;GO:0019001:guanyl nucleotide binding;GO:0031683:G-protein beta/gamma-subunit complex binding;GO:0031752:D5 dopamine receptor binding;GO:0046872:metal ion binding;
ENSG00000179010	-5.73753	7.6542	8.74059e-11	9.924e-08	4	6641818	6644472	+	MRFAP1	Morf4 family associated protein 1 [Source:HGNC Symbol%3BAcc:24549]	-	GO:0005634:nucleus;GO:0048471:perinuclear region of cytoplasm;	GO:0005515:protein binding;
ENSG00000116586	-10.1539	6.42751	9.2478e-11	1.0298e-07	1	156024543	156028301	+	LAMTOR2	late endosomal/lysosomal adaptor%2C MAPK and MTOR activator 2 [Source:HGNC Symbol%3BAcc:29796]	GO:0000186:activation of MAPKK activity;GO:0016049:cell growth;GO:0032008:positive regulation of TOR signaling;GO:0034613:cellular protein localization;GO:0071230:cellular response to amino acid stimulus;	GO:0005765:lysosomal membrane;GO:0005770:late endosome;GO:0071986:Ragulator complex;	GO:0005085:guanyl-nucleotide exchange factor activity;GO:0005515:protein binding;GO:0032947:protein complex scaffold;
ENSG00000198399	-10.1416	6.41521	9.87265e-11	1.03941e-07	2	24425733	24583583	-	ITSN2	intersectin 2 [Source:HGNC Symbol%3BAcc:6184]	GO:0006897:endocytosis;GO:0035023:regulation of Rho protein signal transduction;	GO:0005737:cytoplasm;	GO:0005070:SH3/SH2 adaptor activity;GO:0005089:Rho guanyl-nucleotide exchange factor activity;GO:0005509:calcium ion binding;GO:0005543:phospholipid binding;
ENSG00000075151	10.1227	6.50347	9.87265e-11	1.03941e-07	1	21132963	21503377	-	EIF4G3	eukaryotic translation initiation factor 4 gamma%2C 3 [Source:HGNC Symbol%3BAcc:3298]	GO:0001934:positive regulation of protein phosphorylation;GO:0006446:regulation of translational initiation;GO:0007283:spermatogenesis;GO:0016070:RNA metabolic process;GO:0019048:modulation by virus of host morphology or physiology;GO:0019221:cytokine-mediated signaling pathway;GO:0045727:positive regulation of translation;GO:0060903:positive regulation of meiosis I;	GO:0005829:cytosol;GO:0016281:eukaryotic translation initiation factor 4F complex;	GO:0000339:RNA cap binding;GO:0003677:DNA binding;GO:0003723:RNA binding;GO:0003743:translation initiation factor activity;GO:0008135:translation factor activity, RNA binding;
ENSG00000101384	10.1227	6.50347	9.87265e-11	1.03941e-07	20	10618332	10654694	-	JAG1	jagged 1 [Source:HGNC Symbol%3BAcc:6188]	GO:0001525:angiogenesis;GO:0001709:cell fate determination;GO:0002011:morphogenesis of an epithelial sheet;GO:0003184:pulmonary valve morphogenesis;GO:0003215:cardiac right ventricle morphogenesis;GO:0007219:Notch signaling pathway;GO:0007220:Notch receptor processing;GO:0007275:multicellular organismal development;GO:0007399:nervous system development;GO:0030097:hemopoiesis;GO:0030216:keratinocy…	GO:0005576:extracellular region;GO:0005886:plasma membrane;GO:0005887:integral component of plasma membrane;GO:0016020:membrane;GO:0016021:integral component of membrane;GO:0045177:apical part of cell;	GO:0005112:Notch binding;GO:0005198:structural molecule activity;GO:0005509:calcium ion binding;GO:0008083:growth factor activity;
ENSG00000066468	-10.1293	6.4028	1.05443e-10	1.04444e-07	10	123237848	123357972	-	FGFR2	fibroblast growth factor receptor 2 [Source:HGNC Symbol%3BAcc:3689]	GO:0000122:negative regulation of transcription from RNA polymerase II promoter;GO:0001525:angiogenesis;GO:0001657:ureteric bud development;GO:0001701:in utero embryonic development;GO:0002053:positive regulation of mesenchymal cell proliferation;GO:0003148:outflow tract septum morphogenesis;GO:0003149:membranous septum morphogenesis;GO:0006915:apoptotic process;GO:0007173:epidermal growth factor…	GO:0005576:extracellular region;GO:0005634:nucleus;GO:0005737:cytoplasm;GO:0005794:Golgi apparatus;GO:0005886:plasma membrane;GO:0005887:integral component of plasma membrane;GO:0005938:cell cortex;GO:0009986:cell surface;GO:0016020:membrane;GO:0016021:integral component of membrane;GO:0016023:cytoplasmic membrane-bounded vesicle;GO:0031012:extracellular matrix;GO:0060076:excitatory synapse;	GO:0004713:protein tyrosine kinase activity;GO:0005007:fibroblast growth factor-activated receptor activity;GO:0005515:protein binding;GO:0005524:ATP binding;GO:0008201:heparin binding;GO:0017134:fibroblast growth factor binding;GO:0042802:identical protein binding;GO:0042803:protein homodimerization activity;
ENSG00000093183	-10.1293	6.4028	1.05443e-10	1.04444e-07	3	42589461	42642572	-	SEC22C	SEC22 vesicle trafficking protein homolog C (S. cerevisiae) [Source:HGNC Symbol%3BAcc:16828]	GO:0006810:transport;GO:0006888:ER to Golgi vesicle-mediated transport;GO:0015031:protein transport;	GO:0005783:endoplasmic reticulum;GO:0005789:endoplasmic reticulum membrane;GO:0016020:membrane;GO:0016021:integral component of membrane;	-
ENSG00000147813	10.1138	6.49506	1.05443e-10	1.04444e-07	8	144656955	144660819	-	NAPRT1	nicotinate phosphoribosyltransferase domain containing 1 [Source:HGNC Symbol%3BAcc:30450]	GO:0006766:vitamin metabolic process;GO:0006767:water-soluble vitamin metabolic process;GO:0006769:nicotinamide metabolic process;GO:0006979:response to oxidative stress;GO:0009435:NAD biosynthetic process;GO:0019358:nicotinate nucleotide salvage;GO:0019674:NAD metabolic process;GO:0044281:small molecule metabolic process;	GO:0005634:nucleus;GO:0005737:cytoplasm;GO:0005794:Golgi apparatus;GO:0005829:cytosol;	GO:0004514:nicotinate-nucleotide diphosphorylase (carboxylating) activity;GO:0004516:nicotinate phosphoribosyltransferase activity;GO:0016874:ligase activity;
ENSG00000237190	-6.61566	6.77965	1.06419e-10	1.04444e-07	5	133737778	133747589	-	CDKN2AIPNL	CDKN2A interacting protein N-terminal like [Source:HGNC Symbol%3BAcc:30545]	-	-	-
ENSG00000166135	-6.60595	6.77	1.12112e-10	1.05223e-07	10	102288829	102319755	+	HIF1AN	hypoxia inducible factor 1%2C alpha subunit inhibitor [Source:HGNC Symbol%3BAcc:17113]	GO:0006351:transcription, DNA-templated;GO:0036138:peptidyl-histidine hydroxylation;GO:0042264:peptidyl-aspartic acid hydroxylation;GO:0042265:peptidyl-asparagine hydroxylation;GO:0045663:positive regulation of myoblast differentiation;GO:0045746:negative regulation of Notch signaling pathway;GO:0055114:oxidation-reduction process;GO:0061418:regulation of transcription from RNA polymerase II prom…	GO:0005634:nucleus;GO:0005737:cytoplasm;GO:0005829:cytosol;GO:0048471:perinuclear region of cytoplasm;	GO:0005112:Notch binding;GO:0005506:iron ion binding;GO:0005515:protein binding;GO:0008270:zinc ion binding;GO:0016706:oxidoreductase activity, acting on paired donors, with incorporation or reduction of molecular oxygen, 2-oxoglutarate as one donor, and incorporation of one atom each of oxygen into both donors;GO:0019826:oxygen sensor activity;GO:0031406:carboxylic acid binding;GO:0036139:peptid…
ENSG00000105398	-10.1168	6.39029	1.12665e-10	1.05223e-07	19	48373723	48389654	-	SULT2A1	sulfotransferase family%2C cytosolic%2C 2A%2C dehydroepiandrosterone (DHEA)-preferring%2C member 1 [Source:HGNC Symbol%3BAcc:11458]	GO:0006805:xenobiotic metabolic process;GO:0007586:digestion;GO:0008202:steroid metabolic process;GO:0030573:bile acid catabolic process;GO:0044255:cellular lipid metabolic process;GO:0044281:small molecule metabolic process;GO:0050427:3'-phosphoadenosine 5'-phosphosulfate metabolic process;GO:0051923:sulfation;	GO:0005829:cytosol;	GO:0005515:protein binding;GO:0008146:sulfotransferase activity;GO:0047704:bile-salt sulfotransferase activity;
ENSG00000149923	-10.1168	6.39029	1.12665e-10	1.05223e-07	16	30087299	30096698	+	PPP4C	protein phosphatase 4%2C catalytic subunit [Source:HGNC Symbol%3BAcc:9319]	GO:0000226:microtubule cytoskeleton organization;GO:0010569:regulation of double-strand break repair via homologous recombination;GO:0038061:NIK/NF-kappaB signaling;	GO:0005634:nucleus;GO:0005737:cytoplasm;GO:0005813:centrosome;GO:0005886:plasma membrane;GO:0030289:protein phosphatase 4 complex;	GO:0004704:NF-kappaB-inducing kinase activity;GO:0004721:phosphoprotein phosphatase activity;GO:0004722:protein serine/threonine phosphatase activity;GO:0005515:protein binding;GO:0016787:hydrolase activity;GO:0046872:metal ion binding;
ENSG00000240972	10.0959	6.47809	1.20435e-10	1.10695e-07	22	24236191	24237414	+	MIF	macrophage migration inhibitory factor (glycosylation-inhibiting factor) [Source:HGNC Symbol%3BAcc:7097]	GO:0001516:prostaglandin biosynthetic process;GO:0002906:negative regulation of mature B cell apoptotic process;GO:0006954:inflammatory response;GO:0007166:cell surface receptor signaling pathway;GO:0007569:cell aging;GO:0008283:cell proliferation;GO:0010629:negative regulation of gene expression;GO:0010739:positive regulation of protein kinase A signaling;GO:0019752:carboxylic acid metabolic pro…	GO:0005576:extracellular region;GO:0005615:extracellular space;GO:0005737:cytoplasm;GO:0009986:cell surface;	GO:0004167:dopachrome isomerase activity;GO:0005102:receptor binding;GO:0005125:cytokine activity;GO:0005126:cytokine receptor binding;GO:0005515:protein binding;GO:0042056:chemoattractant activity;GO:0050178:phenylpyruvate tautomerase activity;
ENSG00000184845	-6.29575	7.01659	1.31885e-10	1.19325e-07	5	174867042	174871211	-	DRD1	dopamine receptor D1 [Source:HGNC Symbol%3BAcc:3020]	GO:0001659:temperature homeostasis;GO:0001661:conditioned taste aversion;GO:0001662:behavioral fear response;GO:0001963:synaptic transmission, dopaminergic;GO:0001975:response to amphetamine;GO:0006606:protein import into nucleus;GO:0007187:G-protein coupled receptor signaling pathway, coupled to cyclic nucleotide second messenger;GO:0007189:adenylate cyclase-activating G-protein coupled receptor…	GO:0005634:nucleus;GO:0005789:endoplasmic reticulum membrane;GO:0005886:plasma membrane;GO:0005887:integral component of plasma membrane;	GO:0001588:dopamine neurotransmitter receptor activity, coupled via Gs;GO:0004952:dopamine neurotransmitter receptor activity;GO:0005515:protein binding;GO:0035240:dopamine binding;
ENSG00000196353	-10.0787	6.35211	1.4751e-10	1.31274e-07	3	131252399	132004254	-	CPNE4	copine IV [Source:HGNC Symbol%3BAcc:2317]	-	-	-
ENSG00000111605	-5.87257	7.56887	1.49625e-10	1.31274e-07	12	69633317	69668138	+	CPSF6	cleavage and polyadenylation specific factor 6%2C 68kDa [Source:HGNC Symbol%3BAcc:13871]	GO:0006378:mRNA polyadenylation;GO:0006397:mRNA processing;GO:0051262:protein tetramerization;	GO:0005634:nucleus;GO:0005730:nucleolus;GO:0005849:mRNA cleavage factor complex;GO:0030529:ribonucleoprotein complex;GO:0042382:paraspeckles;	GO:0000166:nucleotide binding;GO:0003676:nucleic acid binding;GO:0003723:RNA binding;GO:0003729:mRNA binding;GO:0005515:protein binding;
ENSG00000196365	-5.35836	8.2712	1.57955e-10	1.36513e-07	19	5691845	5720583	-	LONP1	lon peptidase 1%2C mitochondrial [Source:HGNC Symbol%3BAcc:9479]	GO:0000002:mitochondrial genome maintenance;GO:0001666:response to hypoxia;GO:0006508:proteolysis;GO:0006515:misfolded or incompletely synthesized protein catabolic process;GO:0007005:mitochondrion organization;GO:0007568:aging;GO:0009725:response to hormone;GO:0010044:response to aluminum ion;GO:0030163:protein catabolic process;GO:0032042:mitochondrial DNA metabolic process;GO:0034599:cellular …	GO:0005737:cytoplasm;GO:0005739:mitochondrion;GO:0005759:mitochondrial matrix;GO:0042645:mitochondrial nucleoid;	GO:0003697:single-stranded DNA binding;GO:0003727:single-stranded RNA binding;GO:0004176:ATP-dependent peptidase activity;GO:0004252:serine-type endopeptidase activity;GO:0005515:protein binding;GO:0005524:ATP binding;GO:0043531:ADP binding;GO:0043565:sequence-specific DNA binding;GO:0051880:G-quadruplex DNA binding;GO:0070182:DNA polymerase binding;GO:0070361:mitochondrial light strand promoter …
ENSG00000176834	-10.0527	6.32608	1.69255e-10	1.4001e-07	12	118501398	118573831	-	VSIG10	V-set and immunoglobulin domain containing 10 [Source:HGNC Symbol%3BAcc:26078]	-	GO:0016021:integral component of membrane;	-
ENSG00000225017	-10.0527	6.32608	1.69255e-10	1.4001e-07	8	100358280	100360484	-	AP004289.1	-	-	-	-
ENSG00000163812	-7.08305	6.33614	1.69255e-10	1.4001e-07	3	44956749	45017677	-	ZDHHC3	zinc finger%2C DHHC-type containing 3 [Source:HGNC Symbol%3BAcc:18470]	GO:0006605:protein targeting;GO:0018345:protein palmitoylation;	GO:0000139:Golgi membrane;GO:0005794:Golgi apparatus;GO:0016021:integral component of membrane;	GO:0008270:zinc ion binding;GO:0016409:palmitoyltransferase activity;
ENSG00000121900	-10.0396	6.3129	1.81432e-10	1.47969e-07	1	33360195	33367039	-	TMEM54	transmembrane protein 54 [Source:HGNC Symbol%3BAcc:24143]	GO:0008150:biological_process;	GO:0005575:cellular_component;GO:0016021:integral component of membrane;	GO:0003674:molecular_function;
ENSG00000156502	-10.0263	6.29959	2.08782e-10	1.6561e-07	10	70939988	70968855	+	SUPV3L1	suppressor of var1%2C 3-like 1 (S. cerevisiae) [Source:HGNC Symbol%3BAcc:11471]	GO:0000958:mitochondrial mRNA catabolic process;GO:0000962:positive regulation of mitochondrial RNA catabolic process;GO:0000965:mitochondrial RNA 3'-end processing;GO:0006310:DNA recombination;GO:0006401:RNA catabolic process;GO:0030307:positive regulation of cell growth;GO:0032508:DNA duplex unwinding;GO:0035945:mitochondrial ncRNA surveillance;GO:0035946:mitochondrial mRNA surveillance;GO:0043…	GO:0005634:nucleus;GO:0005739:mitochondrion;GO:0005759:mitochondrial matrix;GO:0042645:mitochondrial nucleoid;GO:0045025:mitochondrial degradosome;	GO:0003676:nucleic acid binding;GO:0003677:DNA binding;GO:0003678:DNA helicase activity;GO:0003723:RNA binding;GO:0003725:double-stranded RNA binding;GO:0004004:ATP-dependent RNA helicase activity;GO:0004386:helicase activity;GO:0005515:protein binding;GO:0005524:ATP binding;GO:0034458:3'-5' RNA helicase activity;GO:0042803:protein homodimerization activity;
ENSG00000172728	-10.0263	6.29959	2.08782e-10	1.6561e-07	8	33228342	33330940	-	FUT10	fucosyltransferase 10 (alpha (1%2C3) fucosyltransferase) [Source:HGNC Symbol%3BAcc:19234]	GO:0006457:protein folding;GO:0006486:protein glycosylation;GO:0006605:protein targeting;GO:0007399:nervous system development;GO:0009566:fertilization;GO:0009790:embryo development;GO:0030097:hemopoiesis;GO:0042060:wound healing;GO:0042355:L-fucose catabolic process;	GO:0005794:Golgi apparatus;GO:0016021:integral component of membrane;GO:0032580:Golgi cisterna membrane;	GO:0046920:alpha-(1->3)-fucosyltransferase activity;
ENSG00000062598	-10.0129	6.28616	2.24133e-10	1.75384e-07	20	44994688	45061704	-	ELMO2	engulfment and cell motility 2 [Source:HGNC Symbol%3BAcc:17233]	GO:0006909:phagocytosis;GO:0006915:apoptotic process;GO:0038096:Fc-gamma receptor signaling pathway involved in phagocytosis;GO:0045087:innate immune response;GO:0060326:cell chemotaxis;	GO:0005829:cytosol;GO:0005856:cytoskeleton;GO:0016020:membrane;	GO:0005515:protein binding;GO:0005543:phospholipid binding;GO:0017124:SH3 domain binding;GO:0030971:receptor tyrosine kinase binding;
ENSG00000063601	-9.98568	6.25893	2.58701e-10	1.97106e-07	X	149861435	149933576	+	MTMR1	myotubularin related protein 1 [Source:HGNC Symbol%3BAcc:7449]	GO:0006644:phospholipid metabolic process;GO:0006661:phosphatidylinositol biosynthetic process;GO:0044281:small molecule metabolic process;	GO:0005737:cytoplasm;GO:0005829:cytosol;GO:0005886:plasma membrane;	GO:0004438:phosphatidylinositol-3-phosphatase activity;GO:0004725:protein tyrosine phosphatase activity;GO:0016791:phosphatase activity;
ENSG00000075856	-9.98568	6.25893	2.58701e-10	1.97106e-07	12	108916357	108955176	-	SART3	squamous cell carcinoma antigen recognized by T cells 3 [Source:HGNC Symbol%3BAcc:16860]	GO:0006396:RNA processing;	GO:0005622:intracellular;GO:0005737:cytoplasm;GO:0016607:nuclear speck;GO:0043231:intracellular membrane-bounded organelle;	GO:0000166:nucleotide binding;GO:0003676:nucleic acid binding;GO:0003723:RNA binding;GO:0005515:protein binding;
ENSG00000095787	9.95401	6.34393	2.78152e-10	2.06492e-07	10	28821422	28912041	+	WAC	WW domain containing adaptor with coiled-coil [Source:HGNC Symbol%3BAcc:17327]	GO:0000075:cell cycle checkpoint;GO:0006351:transcription, DNA-templated;GO:0006974:cellular response to DNA damage stimulus;GO:0010390:histone monoubiquitination;GO:0016239:positive regulation of macroautophagy;GO:0032435:negative regulation of proteasomal ubiquitin-dependent protein catabolic process;GO:0045893:positive regulation of transcription, DNA-templated;GO:0071894:histone H2B conserved…	GO:0005634:nucleus;GO:0005681:spliceosomal complex;GO:0016607:nuclear speck;	GO:0000993:RNA polymerase II core binding;GO:0003682:chromatin binding;GO:0005515:protein binding;
ENSG00000148120	9.95401	6.34393	2.78152e-10	2.06492e-07	9	97488983	97849441	+	C9orf3	chromosome 9 open reading frame 3 [Source:HGNC Symbol%3BAcc:1361]	GO:0006508:proteolysis;GO:0019370:leukotriene biosynthetic process;	-	GO:0004177:aminopeptidase activity;GO:0008237:metallopeptidase activity;GO:0008270:zinc ion binding;
ENSG00000158545	-9.95796	6.23119	3.22066e-10	2.30237e-07	16	88636789	88698374	+	ZC3H18	zinc finger CCCH-type containing 18 [Source:HGNC Symbol%3BAcc:25091]	-	GO:0005634:nucleus;GO:0005730:nucleolus;	GO:0046872:metal ion binding;
ENSG00000171574	-9.95796	6.23119	3.22066e-10	2.30237e-07	19	58912871	58929694	+	ZNF584	zinc finger protein 584 [Source:HGNC Symbol%3BAcc:27318]	GO:0006351:transcription, DNA-templated;GO:0006355:regulation of transcription, DNA-templated;	GO:0005622:intracellular;GO:0005634:nucleus;	GO:0003676:nucleic acid binding;GO:0003677:DNA binding;GO:0046872:metal ion binding;
ENSG00000182872	-9.95796	6.23119	3.22066e-10	2.30237e-07	X	47004268	47046212	+	RBM10	RNA binding motif protein 10 [Source:HGNC Symbol%3BAcc:9896]	GO:0000122:negative regulation of transcription from RNA polymerase II promoter;GO:0006397:mRNA processing;GO:0008150:biological_process;GO:0008285:negative regulation of cell proliferation;GO:0008380:RNA splicing;GO:0034393:positive regulation of smooth muscle cell apoptotic process;GO:0070935:3'-UTR-mediated mRNA stabilization;	GO:0005634:nucleus;GO:0005730:nucleolus;	GO:0000166:nucleotide binding;GO:0003723:RNA binding;GO:0008270:zinc ion binding;
ENSG00000127527	-6.43005	6.59535	3.38095e-10	2.30848e-07	19	16466050	16582896	-	EPS15L1	epidermal growth factor receptor pathway substrate 15-like 1 [Source:HGNC Symbol%3BAcc:24634]	GO:0006897:endocytosis;GO:0007173:epidermal growth factor receptor signaling pathway;GO:0042059:negative regulation of epidermal growth factor receptor signaling pathway;	GO:0005634:nucleus;GO:0005886:plasma membrane;GO:0005905:coated pit;	GO:0005509:calcium ion binding;
ENSG00000077514	-9.9439	6.21711	3.4684e-10	2.30848e-07	11	74204896	74380162	+	POLD3	polymerase (DNA-directed)%2C delta 3%2C accessory subunit [Source:HGNC Symbol%3BAcc:20932]	GO:0000278:mitotic cell cycle;GO:0000722:telomere maintenance via recombination;GO:0000723:telomere maintenance;GO:0000731:DNA synthesis involved in DNA repair;GO:0006260:DNA replication;GO:0006261:DNA-dependent DNA replication;GO:0006271:DNA strand elongation involved in DNA replication;GO:0006281:DNA repair;GO:0006283:transcription-coupled nucleotide-excision repair;GO:0006284:base-excision rep…	GO:0005634:nucleus;GO:0005654:nucleoplasm;GO:0005730:nucleolus;GO:0005739:mitochondrion;GO:0043625:delta DNA polymerase complex;	GO:0003887:DNA-directed DNA polymerase activity;GO:0005515:protein binding;
ENSG00000153064	-9.9439	6.21711	3.4684e-10	2.30848e-07	4	102332443	102995969	+	BANK1	B-cell scaffold protein with ankyrin repeats 1 [Source:HGNC Symbol%3BAcc:18233]	GO:0042113:B cell activation;	-	-
ENSG00000179295	9.92388	6.3155	3.4684e-10	2.30848e-07	12	112856155	112947717	+	PTPN11	protein tyrosine phosphatase%2C non-receptor type 11 [Source:HGNC Symbol%3BAcc:9644]	GO:0000077:DNA damage checkpoint;GO:0000187:activation of MAPK activity;GO:0006641:triglyceride metabolic process;GO:0007173:epidermal growth factor receptor signaling pathway;GO:0007411:axon guidance;GO:0007420:brain development;GO:0007507:heart development;GO:0007596:blood coagulation;GO:0008286:insulin receptor signaling pathway;GO:0008543:fibroblast growth factor receptor signaling pathway;GO…	GO:0005634:nucleus;GO:0005737:cytoplasm;GO:0005739:mitochondrion;GO:0005829:cytosol;GO:0043234:protein complex;	GO:0004721:phosphoprotein phosphatase activity;GO:0004725:protein tyrosine phosphatase activity;GO:0004726:non-membrane spanning protein tyrosine phosphatase activity;GO:0005070:SH3/SH2 adaptor activity;GO:0005158:insulin receptor binding;GO:0005515:protein binding;GO:0019904:protein domain specific binding;GO:0030971:receptor tyrosine kinase binding;GO:0043274:phospholipase binding;GO:0043560:in…
ENSG00000100426	-6.97422	6.22799	3.4684e-10	2.30848e-07	22	50247490	50283726	+	ZBED4	zinc finger%2C BED-type containing 4 [Source:HGNC Symbol%3BAcc:20721]	-	GO:0005634:nucleus;GO:0005730:nucleolus;GO:0005737:cytoplasm;	GO:0003677:DNA binding;GO:0046872:metal ion binding;GO:0046983:protein dimerization activity;
ENSG00000135823	-6.97422	6.22799	3.4684e-10	2.30848e-07	1	180941861	180992047	-	STX6	syntaxin 6 [Source:HGNC Symbol%3BAcc:11441]	GO:0006886:intracellular protein transport;GO:0006906:vesicle fusion;GO:0007032:endosome organization;GO:0016192:vesicle-mediated transport;GO:0042147:retrograde transport, endosome to Golgi;GO:0048193:Golgi vesicle transport;	GO:0000139:Golgi membrane;GO:0005769:early endosome;GO:0005794:Golgi apparatus;GO:0005886:plasma membrane;GO:0016021:integral component of membrane;GO:0030136:clathrin-coated vesicle;GO:0031201:SNARE complex;GO:0032588:trans-Golgi network membrane;GO:0048471:perinuclear region of cytoplasm;	GO:0005484:SNAP receptor activity;GO:0005515:protein binding;
ENSG00000138182	-9.91536	6.18856	4.02924e-10	2.6215e-07	10	91461367	91534700	+	KIF20B	kinesin family member 20B [Source:HGNC Symbol%3BAcc:7212]	GO:0000087:mitotic M phase;GO:0007018:microtubule-based movement;GO:0007050:cell cycle arrest;GO:0007067:mitotic nuclear division;GO:0007088:regulation of mitotic nuclear division;GO:0051301:cell division;	GO:0005654:nucleoplasm;GO:0005730:nucleolus;GO:0005737:cytoplasm;GO:0005813:centrosome;GO:0005819:spindle;GO:0005874:microtubule;	GO:0003777:microtubule motor activity;GO:0005524:ATP binding;GO:0008017:microtubule binding;GO:0016887:ATPase activity;GO:0050699:WW domain binding;
ENSG00000165118	-9.91536	6.18856	4.02924e-10	2.6215e-07	9	86553226	86571901	-	C9orf64	chromosome 9 open reading frame 64 [Source:HGNC Symbol%3BAcc:28144]	GO:0008150:biological_process;	GO:0005575:cellular_component;	GO:0003674:molecular_function;
ENSG00000115935	-9.90087	6.17407	4.34651e-10	2.7357e-07	2	175424300	175547644	-	WIPF1	WAS/WASL interacting protein family%2C member 1 [Source:HGNC Symbol%3BAcc:12736]	GO:0006461:protein complex assembly;GO:0008154:actin polymerization or depolymerization;GO:0030036:actin cytoskeleton organization;GO:0030048:actin filament-based movement;GO:0038096:Fc-gamma receptor signaling pathway involved in phagocytosis;GO:0045087:innate immune response;GO:0046827:positive regulation of protein export from nucleus;GO:0051707:response to other organism;	GO:0001726:ruffle;GO:0005829:cytosol;GO:0005884:actin filament;GO:0015629:actin cytoskeleton;GO:0016023:cytoplasmic membrane-bounded vesicle;	GO:0003779:actin binding;GO:0005515:protein binding;GO:0005522:profilin binding;
ENSG00000187164	-9.90087	6.17407	4.34651e-10	2.7357e-07	10	118643742	118886097	-	KIAA1598	KIAA1598 [Source:HGNC Symbol%3BAcc:29319]	GO:0007411:axon guidance;	GO:0030424:axon;	GO:0019900:kinase binding;
ENSG00000242259	-9.90087	6.17407	4.34651e-10	2.7357e-07	22	19338891	19435755	-	C22orf39	chromosome 22 open reading frame 39 [Source:HGNC Symbol%3BAcc:27012]	-	-	-
ENSG00000147854	-9.88624	6.15943	4.69147e-10	2.88999e-07	9	6413151	6507054	+	UHRF2	ubiquitin-like with PHD and ring finger domains 2%2C E3 ubiquitin protein ligase [Source:HGNC Symbol%3BAcc:12557]	GO:0006511:ubiquitin-dependent protein catabolic process;GO:0007049:cell cycle;GO:0008283:cell proliferation;GO:0016567:protein ubiquitination;GO:0030154:cell differentiation;GO:0051726:regulation of cell cycle;GO:0051865:protein autoubiquitination;GO:0071158:positive regulation of cell cycle arrest;	GO:0005634:nucleus;GO:0005720:nuclear heterochromatin;GO:0005730:nucleolus;	GO:0003677:DNA binding;GO:0004842:ubiquitin-protein transferase activity;GO:0005515:protein binding;GO:0008270:zinc ion binding;GO:0042393:histone binding;
ENSG00000185963	-9.88624	6.15943	4.69147e-10	2.88999e-07	9	95473645	95527094	-	BICD2	bicaudal D homolog 2 (Drosophila) [Source:HGNC Symbol%3BAcc:17208]	GO:0072385:minus-end-directed organelle transport along microtubule;GO:0072393:microtubule anchoring at microtubule organizing center;	GO:0005737:cytoplasm;GO:0005794:Golgi apparatus;GO:0005856:cytoskeleton;GO:0005886:plasma membrane;GO:0031410:cytoplasmic vesicle;	GO:0005515:protein binding;GO:0017137:Rab GTPase binding;
ENSG00000137177	-5.89759	7.0227	5.26157e-10	3.20707e-07	6	17759414	17987854	-	KIF13A	kinesin family member 13A [Source:HGNC Symbol%3BAcc:14566]	GO:0000910:cytokinesis;GO:0006886:intracellular protein transport;GO:0007018:microtubule-based movement;GO:0008333:endosome to lysosome transport;GO:0032438:melanosome organization;GO:0035459:cargo loading into vesicle;GO:0043001:Golgi to plasma membrane protein transport;GO:0072383:plus-end-directed vesicle transport along microtubule;	GO:0000139:Golgi membrane;GO:0005813:centrosome;GO:0005871:kinesin complex;GO:0005874:microtubule;GO:0010008:endosome membrane;GO:0030496:midbody;GO:0032588:trans-Golgi network membrane;	GO:0003777:microtubule motor activity;GO:0005515:protein binding;GO:0005524:ATP binding;GO:0008017:microtubule binding;
ENSG00000078403	-9.87146	6.14465	5.4754e-10	3.26859e-07	10	21823094	22032559	+	MLLT10	myeloid/lymphoid or mixed-lineage leukemia (trithorax homolog%2C Drosophila)%3B translocated to%2C 10 [Source:HGNC Symbol%3BAcc:16063]	GO:0006351:transcription, DNA-templated;GO:0045944:positive regulation of transcription from RNA polymerase II promoter;	GO:0005634:nucleus;GO:0005730:nucleolus;GO:0005737:cytoplasm;	GO:0003677:DNA binding;GO:0003700:sequence-specific DNA binding transcription factor activity;GO:0005515:protein binding;GO:0008270:zinc ion binding;
ENSG00000110888	-9.87146	6.14465	5.4754e-10	3.26859e-07	12	30862486	30907885	-	CAPRIN2	caprin family member 2 [Source:HGNC Symbol%3BAcc:21259]	GO:0017148:negative regulation of translation;GO:0030308:negative regulation of cell growth;GO:0032092:positive regulation of protein binding;GO:0033138:positive regulation of peptidyl-serine phosphorylation;GO:0045944:positive regulation of transcription from RNA polymerase II promoter;GO:0050775:positive regulation of dendrite morphogenesis;GO:0061003:positive regulation of dendritic spine morp…	GO:0005737:cytoplasm;GO:0005739:mitochondrion;GO:0043235:receptor complex;	GO:0003723:RNA binding;GO:0005102:receptor binding;GO:0005515:protein binding;
ENSG00000110042	-9.85653	6.12972	5.92055e-10	3.46293e-07	11	58938903	58976060	+	DTX4	deltex homolog 4 (Drosophila) [Source:HGNC Symbol%3BAcc:29151]	GO:0007219:Notch signaling pathway;GO:0016567:protein ubiquitination;GO:0032479:regulation of type I interferon production;GO:0032481:positive regulation of type I interferon production;GO:0045087:innate immune response;	GO:0005829:cytosol;	GO:0008270:zinc ion binding;GO:0016874:ligase activity;
ENSG00000231259	9.84031	6.2368	5.92055e-10	3.46293e-07	2	87257800	87303536	-	AC125232.1	-	-	-	-
ENSG00000100292	-9.82619	6.0994	6.93525e-10	3.82463e-07	22	35776354	35790207	+	HMOX1	heme oxygenase (decycling) 1 [Source:HGNC Symbol%3BAcc:5013]	GO:0001525:angiogenesis;GO:0001666:response to hypoxia;GO:0001935:endothelial cell proliferation;GO:0002246:wound healing involved in inflammatory response;GO:0002686:negative regulation of leukocyte migration;GO:0006778:porphyrin-containing compound metabolic process;GO:0006788:heme oxidation;GO:0006879:cellular iron ion homeostasis;GO:0006979:response to oxidative stress;GO:0007264:small GTPase…	GO:0005615:extracellular space;GO:0005634:nucleus;GO:0005730:nucleolus;GO:0005783:endoplasmic reticulum;GO:0005789:endoplasmic reticulum membrane;GO:0005829:cytosol;GO:0005901:caveola;GO:0016020:membrane;	GO:0004392:heme oxygenase (decyclizing) activity;GO:0004630:phospholipase D activity;GO:0004871:signal transducer activity;GO:0019899:enzyme binding;GO:0020037:heme binding;GO:0042803:protein homodimerization activity;GO:0046872:metal ion binding;
ENSG00000117155	-9.82619	6.0994	6.93525e-10	3.82463e-07	1	85109390	85156486	-	SSX2IP	synovial sarcoma%2C X breakpoint 2 interacting protein [Source:HGNC Symbol%3BAcc:16509]	GO:0007155:cell adhesion;GO:0035020:regulation of Rac protein signal transduction;GO:2000145:regulation of cell motility;	GO:0005634:nucleus;GO:0005913:cell-cell adherens junction;GO:0031252:cell leading edge;GO:0043234:protein complex;	GO:0005515:protein binding;GO:0019904:protein domain specific binding;
ENSG00000122783	-9.82619	6.0994	6.93525e-10	3.82463e-07	7	134777115	134855547	-	C7orf49	chromosome 7 open reading frame 49 [Source:HGNC Symbol%3BAcc:22432]	-	-	-
ENSG00000126768	-9.82619	6.0994	6.93525e-10	3.82463e-07	X	48750730	48755426	-	TIMM17B	translocase of inner mitochondrial membrane 17 homolog B (yeast) [Source:HGNC Symbol%3BAcc:17310]	GO:0006626:protein targeting to mitochondrion;GO:0044267:cellular protein metabolic process;	GO:0005739:mitochondrion;GO:0005744:mitochondrial inner membrane presequence translocase complex;GO:0015630:microtubule cytoskeleton;GO:0031305:integral component of mitochondrial inner membrane;	GO:0015450:P-P-bond-hydrolysis-driven protein transmembrane transporter activity;
ENSG00000130294	-9.82619	6.0994	6.93525e-10	3.82463e-07	2	241653181	241759725	-	KIF1A	kinesin family member 1A [Source:HGNC Symbol%3BAcc:888]	GO:0007018:microtubule-based movement;GO:0008089:anterograde axon cargo transport;GO:0008219:cell death;	GO:0005634:nucleus;GO:0005737:cytoplasm;GO:0005871:kinesin complex;GO:0005874:microtubule;GO:0043005:neuron projection;GO:0043025:neuronal cell body;	GO:0003774:motor activity;GO:0003777:microtubule motor activity;GO:0005524:ATP binding;GO:0005543:phospholipid binding;GO:0008017:microtubule binding;
ENSG00000214753	-9.82619	6.0994	6.93525e-10	3.82463e-07	11	62480102	62494821	-	HNRNPUL2	heterogeneous nuclear ribonucleoprotein U-like 2 [Source:HGNC Symbol%3BAcc:25451]	GO:0008150:biological_process;	GO:0005634:nucleus;	GO:0003676:nucleic acid binding;
ENSG00000065325	-9.81077	6.084	7.51319e-10	4.02825e-07	17	9725523	9795419	+	GLP2R	glucagon-like peptide 2 receptor [Source:HGNC Symbol%3BAcc:4325]	GO:0007188:adenylate cyclase-modulating G-protein coupled receptor signaling pathway;GO:0008284:positive regulation of cell proliferation;	GO:0005886:plasma membrane;GO:0016021:integral component of membrane;	GO:0004930:G-protein coupled receptor activity;GO:0004967:glucagon receptor activity;
ENSG00000172037	-9.81077	6.084	7.51319e-10	4.02825e-07	3	49158547	49170551	-	LAMB2	laminin%2C beta 2 (laminin S) [Source:HGNC Symbol%3BAcc:6487]	GO:0007155:cell adhesion;GO:0007411:axon guidance;GO:0007528:neuromuscular junction development;GO:0007601:visual perception;GO:0014002:astrocyte development;GO:0014044:Schwann cell development;GO:0030198:extracellular matrix organization;GO:0048677:axon extension involved in regeneration;GO:0060041:retina development in camera-type eye;GO:0072249:metanephric glomerular visceral epithelial cell d…	GO:0005604:basement membrane;GO:0005605:basal lamina;GO:0005608:laminin-3 complex;GO:0031012:extracellular matrix;GO:0043260:laminin-11 complex;GO:0045202:synapse;	GO:0005178:integrin binding;GO:0005198:structural molecule activity;
ENSG00000179913	-9.81077	6.084	7.51319e-10	4.02825e-07	19	17905637	17923891	+	B3GNT3	UDP-GlcNAc:betaGal beta-1%2C3-N-acetylglucosaminyltransferase 3 [Source:HGNC Symbol%3BAcc:13528]	GO:0005975:carbohydrate metabolic process;GO:0006486:protein glycosylation;GO:0016266:O-glycan processing;GO:0018146:keratan sulfate biosynthetic process;GO:0030203:glycosaminoglycan metabolic process;GO:0042339:keratan sulfate metabolic process;GO:0043687:post-translational protein modification;GO:0044267:cellular protein metabolic process;GO:0044281:small molecule metabolic process;	GO:0000139:Golgi membrane;GO:0005794:Golgi apparatus;GO:0005887:integral component of plasma membrane;GO:0016020:membrane;GO:0016021:integral component of membrane;	GO:0008378:galactosyltransferase activity;
ENSG00000119946	9.78551	6.18529	8.14455e-10	4.3267e-07	10	101088856	101154087	+	CNNM1	cyclin M1 [Source:HGNC Symbol%3BAcc:102]	GO:0006811:ion transport;	GO:0005886:plasma membrane;GO:0016021:integral component of membrane;	GO:0030554:adenyl nucleotide binding;
ENSG00000130821	-9.79519	6.06844	8.83477e-10	4.52723e-07	X	152953554	152962048	+	SLC6A8	solute carrier family 6 (neurotransmitter transporter)%2C member 8 [Source:HGNC Symbol%3BAcc:11055]	GO:0006600:creatine metabolic process;GO:0006810:transport;GO:0006936:muscle contraction;GO:0008150:biological_process;GO:0015881:creatine transport;GO:0034641:cellular nitrogen compound metabolic process;GO:0044281:small molecule metabolic process;	GO:0005575:cellular_component;GO:0005886:plasma membrane;GO:0005887:integral component of plasma membrane;GO:0016021:integral component of membrane;	GO:0003674:molecular_function;GO:0005308:creatine transmembrane transporter activity;GO:0005309:creatine:sodium symporter activity;GO:0005328:neurotransmitter:sodium symporter activity;GO:0015220:choline transmembrane transporter activity;
ENSG00000143324	-9.79519	6.06844	8.83477e-10	4.52723e-07	1	180601140	180859387	+	XPR1	xenotropic and polytropic retrovirus receptor 1 [Source:HGNC Symbol%3BAcc:12827]	GO:0007186:G-protein coupled receptor signaling pathway;	GO:0005886:plasma membrane;GO:0005887:integral component of plasma membrane;	GO:0001618:virus receptor activity;GO:0004872:receptor activity;GO:0004888:transmembrane signaling receptor activity;GO:0004930:G-protein coupled receptor activity;
ENSG00000055483	9.7743	6.17476	8.83477e-10	4.52723e-07	17	76783463	76837523	-	USP36	ubiquitin specific peptidase 36 [Source:HGNC Symbol%3BAcc:20062]	GO:0006511:ubiquitin-dependent protein catabolic process;	GO:0005730:nucleolus;	GO:0008234:cysteine-type peptidase activity;
ENSG00000141696	9.7743	6.17476	8.83477e-10	4.52723e-07	17	39958199	39968856	-	LEPREL4	leprecan-like 4 [Source:HGNC Symbol%3BAcc:16946]	GO:0007130:synaptonemal complex assembly;	GO:0000794:condensed nuclear chromosome;GO:0000795:synaptonemal complex;GO:0005730:nucleolus;	-
ENSG00000182551	-5.9843	6.70827	9.31335e-10	4.73061e-07	2	3501132	3523507	-	ADI1	acireductone dioxygenase 1 [Source:HGNC Symbol%3BAcc:30576]	GO:0000096:sulfur amino acid metabolic process;GO:0006595:polyamine metabolic process;GO:0019509:L-methionine biosynthetic process from methylthioadenosine;GO:0034641:cellular nitrogen compound metabolic process;GO:0044281:small molecule metabolic process;	GO:0005634:nucleus;GO:0005730:nucleolus;GO:0005737:cytoplasm;GO:0005794:Golgi apparatus;GO:0005829:cytosol;GO:0005886:plasma membrane;	GO:0005506:iron ion binding;GO:0005515:protein binding;GO:0010309:acireductone dioxygenase [iron(II)-requiring] activity;GO:0016491:oxidoreductase activity;
ENSG00000174243	-9.77944	6.05271	9.58988e-10	4.74617e-07	12	49223547	49246625	-	DDX23	DEAD (Asp-Glu-Ala-Asp) box polypeptide 23 [Source:HGNC Symbol%3BAcc:17347]	GO:0000354:cis assembly of pre-catalytic spliceosome;GO:0000375:RNA splicing, via transesterification reactions;GO:0000398:mRNA splicing, via spliceosome;GO:0008380:RNA splicing;GO:0010467:gene expression;	GO:0005634:nucleus;GO:0005654:nucleoplasm;GO:0005682:U5 snRNP;GO:0005730:nucleolus;GO:0005739:mitochondrion;GO:0005886:plasma membrane;GO:0071013:catalytic step 2 spliceosome;	GO:0003676:nucleic acid binding;GO:0004004:ATP-dependent RNA helicase activity;GO:0004386:helicase activity;GO:0005515:protein binding;GO:0005524:ATP binding;GO:0008026:ATP-dependent helicase activity;
ENSG00000107263	9.7516	6.15346	9.58988e-10	4.74617e-07	9	134452157	134615461	-	RAPGEF1	Rap guanine nucleotide exchange factor (GEF) 1 [Source:HGNC Symbol%3BAcc:4568]	GO:0000186:activation of MAPKK activity;GO:0001568:blood vessel development;GO:0007165:signal transduction;GO:0007169:transmembrane receptor protein tyrosine kinase signaling pathway;GO:0007264:small GTPase mediated signal transduction;GO:0010976:positive regulation of neuron projection development;GO:0016337:single organismal cell-cell adhesion;GO:0032486:Rap protein signal transduction;GO:00381…	GO:0005622:intracellular;GO:0005768:endosome;GO:0005769:early endosome;GO:0005829:cytosol;	GO:0005085:guanyl-nucleotide exchange factor activity;GO:0005515:protein binding;GO:0017034:Rap guanyl-nucleotide exchange factor activity;GO:0017124:SH3 domain binding;
ENSG00000173702	9.7516	6.15346	9.58988e-10	4.74617e-07	3	124624289	124672663	-	MUC13	mucin 13%2C cell surface associated [Source:HGNC Symbol%3BAcc:7511]	GO:0016266:O-glycan processing;GO:0043687:post-translational protein modification;GO:0044267:cellular protein metabolic process;	GO:0005576:extracellular region;GO:0005796:Golgi lumen;GO:0016021:integral component of membrane;GO:0016324:apical plasma membrane;	-
ENSG00000164120	-5.666	7.10762	1.01802e-09	4.99565e-07	4	175411328	175444305	-	HPGD	hydroxyprostaglandin dehydrogenase 15-(NAD) [Source:HGNC Symbol%3BAcc:5154]	GO:0006693:prostaglandin metabolic process;GO:0007179:transforming growth factor beta receptor signaling pathway;GO:0007565:female pregnancy;GO:0007567:parturition;GO:0019369:arachidonic acid metabolic process;GO:0019371:cyclooxygenase pathway;GO:0019372:lipoxygenase pathway;GO:0030728:ovulation;GO:0044281:small molecule metabolic process;GO:0045786:negative regulation of cell cycle;GO:0070493:th…	GO:0005634:nucleus;GO:0005730:nucleolus;GO:0005737:cytoplasm;GO:0005829:cytosol;	GO:0003824:catalytic activity;GO:0004957:prostaglandin E receptor activity;GO:0016404:15-hydroxyprostaglandin dehydrogenase (NAD+) activity;GO:0016491:oxidoreductase activity;GO:0042803:protein homodimerization activity;GO:0051287:NAD binding;GO:0070403:NAD+ binding;
ENSG00000198841	-9.76352	6.03681	1.04166e-09	5.06868e-07	1	52497775	52499488	-	KTI12	KTI12 homolog%2C chromatin associated (S. cerevisiae) [Source:HGNC Symbol%3BAcc:25160]	-	-	GO:0005524:ATP binding;
ENSG00000090263	-9.74742	6.02073	1.13224e-09	5.20335e-07	7	140705854	140715028	-	MRPS33	mitochondrial ribosomal protein S33 [Source:HGNC Symbol%3BAcc:16634]	GO:0006412:translation;	GO:0005739:mitochondrion;GO:0005763:mitochondrial small ribosomal subunit;	GO:0003735:structural constituent of ribosome;
ENSG00000125944	-9.74742	6.02073	1.13224e-09	5.20335e-07	1	23630264	23670829	-	HNRNPR	heterogeneous nuclear ribonucleoprotein R [Source:HGNC Symbol%3BAcc:5047]	GO:0000398:mRNA splicing, via spliceosome;GO:0006397:mRNA processing;GO:0008380:RNA splicing;GO:0010467:gene expression;	GO:0005634:nucleus;GO:0005654:nucleoplasm;GO:0005681:spliceosomal complex;GO:0005730:nucleolus;GO:0005737:cytoplasm;GO:0030529:ribonucleoprotein complex;GO:0071013:catalytic step 2 spliceosome;	GO:0000166:nucleotide binding;GO:0003676:nucleic acid binding;GO:0003723:RNA binding;GO:0005515:protein binding;
ENSG00000163297	-9.74742	6.02073	1.13224e-09	5.20335e-07	4	80822303	81046608	-	ANTXR2	anthrax toxin receptor 2 [Source:HGNC Symbol%3BAcc:21732]	GO:0022414:reproductive process;	GO:0005576:extracellular region;GO:0005789:endoplasmic reticulum membrane;GO:0005886:plasma membrane;GO:0016021:integral component of membrane;	GO:0004872:receptor activity;GO:0005515:protein binding;GO:0046872:metal ion binding;
ENSG00000197579	-9.74742	6.02073	1.13224e-09	5.20335e-07	9	32540542	32552551	-	TOPORS	topoisomerase I binding%2C arginine/serine-rich%2C E3 ubiquitin protein ligase [Source:HGNC Symbol%3BAcc:21653]	GO:0006351:transcription, DNA-templated;GO:0006511:ubiquitin-dependent protein catabolic process;GO:0006513:protein monoubiquitination;GO:0006974:cellular response to DNA damage stimulus;GO:0008630:intrinsic apoptotic signaling pathway in response to DNA damage;GO:0010842:retina layer formation;GO:0016925:protein sumoylation;GO:0034504:protein localization to nucleus;GO:0035845:photoreceptor cell…	GO:0000922:spindle pole;GO:0000930:gamma-tubulin complex;GO:0005634:nucleus;GO:0005814:centriole;GO:0005868:cytoplasmic dynein complex;GO:0016605:PML body;GO:0016607:nuclear speck;GO:0030496:midbody;GO:0032391:photoreceptor connecting cilium;GO:0036064:ciliary basal body;	GO:0003677:DNA binding;GO:0003823:antigen binding;GO:0004842:ubiquitin-protein transferase activity;GO:0005515:protein binding;GO:0008270:zinc ion binding;GO:0019789:SUMO transferase activity;GO:0044547:DNA topoisomerase binding;
ENSG00000131378	9.72855	6.13184	1.13224e-09	5.20335e-07	3	16355081	16555533	-	RFTN1	raftlin%2C lipid raft linker 1 [Source:HGNC Symbol%3BAcc:30278]	-	GO:0005886:plasma membrane;GO:0045121:membrane raft;	-
ENSG00000177370	9.72855	6.13184	1.13224e-09	5.20335e-07	17	900357	906911	+	TIMM22	translocase of inner mitochondrial membrane 22 homolog (yeast) [Source:HGNC Symbol%3BAcc:17317]	GO:0006626:protein targeting to mitochondrion;GO:0044267:cellular protein metabolic process;GO:0045039:protein import into mitochondrial inner membrane;	GO:0005743:mitochondrial inner membrane;GO:0016021:integral component of membrane;	GO:0015266:protein channel activity;
ENSG00000196411	9.72855	6.13184	1.13224e-09	5.20335e-07	7	100400187	100425121	-	EPHB4	EPH receptor B4 [Source:HGNC Symbol%3BAcc:3395]	GO:0001525:angiogenesis;GO:0002042:cell migration involved in sprouting angiogenesis;GO:0003007:heart morphogenesis;GO:0007155:cell adhesion;GO:0046777:protein autophosphorylation;GO:0048013:ephrin receptor signaling pathway;	GO:0005887:integral component of plasma membrane;GO:0009986:cell surface;	GO:0004714:transmembrane receptor protein tyrosine kinase activity;GO:0005003:ephrin receptor activity;GO:0005515:protein binding;GO:0005524:ATP binding;
ENSG00000164096	-9.73114	6.00448	1.23156e-09	5.57135e-07	4	120218207	120225600	-	C4orf3	chromosome 4 open reading frame 3 [Source:HGNC Symbol%3BAcc:19225]	-	GO:0016021:integral component of membrane;	-
ENSG00000161249	9.71688	6.1209	1.23156e-09	5.57135e-07	19	35988122	36004560	-	DMKN	dermokine [Source:HGNC Symbol%3BAcc:25063]	-	GO:0005615:extracellular space;	-
ENSG00000168453	9.70511	6.10988	1.34054e-09	6.01738e-07	8	21971928	21990897	-	HR	hair growth associated [Source:HGNC Symbol%3BAcc:5172]	GO:0006351:transcription, DNA-templated;GO:0006355:regulation of transcription, DNA-templated;GO:0045892:negative regulation of transcription, DNA-templated;	GO:0005634:nucleus;GO:0016604:nuclear body;	GO:0003677:DNA binding;GO:0003700:sequence-specific DNA binding transcription factor activity;GO:0003714:transcription corepressor activity;GO:0046872:metal ion binding;
ENSG00000075399	-9.71467	5.98805	1.46024e-09	6.35752e-07	16	89773542	89787394	-	VPS9D1	VPS9 domain containing 1 [Source:HGNC Symbol%3BAcc:13526]	GO:0015986:ATP synthesis coupled proton transport;	GO:0005634:nucleus;GO:0005730:nucleolus;GO:0005737:cytoplasm;	GO:0005096:GTPase activator activity;GO:0005215:transporter activity;
ENSG00000105705	-9.71467	5.98805	1.46024e-09	6.35752e-07	19	19386827	19431653	-	SUGP1	SURP and G patch domain containing 1 [Source:HGNC Symbol%3BAcc:18643]	GO:0000398:mRNA splicing, via spliceosome;GO:0006396:RNA processing;GO:0008380:RNA splicing;GO:0010467:gene expression;	GO:0005634:nucleus;GO:0005654:nucleoplasm;GO:0005681:spliceosomal complex;GO:0005730:nucleolus;	GO:0003723:RNA binding;
ENSG00000006459	9.6813	6.08757	1.46024e-09	6.35752e-07	7	139784546	139876835	-	KDM7A	lysine (K)-specific demethylase 7A [Source:HGNC Symbol%3BAcc:22224]	-	-	-
ENSG00000162290	9.6813	6.08757	1.46024e-09	6.35752e-07	3	53317447	53381654	-	DCP1A	decapping mRNA 1A [Source:HGNC Symbol%3BAcc:18714]	GO:0000184:nuclear-transcribed mRNA catabolic process, nonsense-mediated decay;GO:0000288:nuclear-transcribed mRNA catabolic process, deadenylation-dependent decay;GO:0010467:gene expression;GO:0016070:RNA metabolic process;GO:0016071:mRNA metabolic process;GO:0043928:exonucleolytic nuclear-transcribed mRNA catabolic process involved in deadenylation-dependent decay;	GO:0000932:cytoplasmic mRNA processing body;GO:0005634:nucleus;GO:0005829:cytosol;	GO:0005515:protein binding;GO:0016787:hydrolase activity;GO:0042802:identical protein binding;
ENSG00000108829	-5.15382	7.7258	1.50791e-09	6.5161e-07	17	48452420	48474914	-	LRRC59	leucine rich repeat containing 59 [Source:HGNC Symbol%3BAcc:28817]	-	GO:0005635:nuclear envelope;GO:0005783:endoplasmic reticulum;GO:0005789:endoplasmic reticulum membrane;GO:0016021:integral component of membrane;GO:0042645:mitochondrial nucleoid;	-
ENSG00000106608	9.66924	6.07628	1.59179e-09	6.67917e-07	7	43915493	43966010	-	URGCP	upregulator of cell proliferation [Source:HGNC Symbol%3BAcc:30890]	GO:0007049:cell cycle;	GO:0005634:nucleus;GO:0005737:cytoplasm;	GO:0005525:GTP binding;
ENSG00000138074	9.66924	6.07628	1.59179e-09	6.67917e-07	2	27422455	27435826	-	SLC5A6	solute carrier family 5 (sodium/multivitamin and iodide cotransporter)%2C member 6 [Source:HGNC Symbol%3BAcc:11041]	GO:0006766:vitamin metabolic process;GO:0006767:water-soluble vitamin metabolic process;GO:0006768:biotin metabolic process;GO:0006810:transport;GO:0015878:biotin transport;GO:0015887:pantothenate transmembrane transport;GO:0015939:pantothenate metabolic process;GO:0044281:small molecule metabolic process;GO:0055085:transmembrane transport;	GO:0005886:plasma membrane;GO:0005887:integral component of plasma membrane;GO:0012506:vesicle membrane;GO:0016020:membrane;GO:0016021:integral component of membrane;GO:0031526:brush border membrane;	GO:0008523:sodium-dependent multivitamin transmembrane transporter activity;
ENSG00000188107	9.66924	6.07628	1.59179e-09	6.67917e-07	6	64429876	66417118	-	EYS	eyes shut homolog (Drosophila) [Source:HGNC Symbol%3BAcc:21555]	GO:0007601:visual perception;GO:0050896:response to stimulus;	GO:0005576:extracellular region;	GO:0005509:calcium ion binding;
ENSG00000164161	-6.72833	5.98442	1.59179e-09	6.67917e-07	4	145567173	145666423	+	HHIP	hedgehog interacting protein [Source:HGNC Symbol%3BAcc:14866]	GO:0005975:carbohydrate metabolic process;GO:0007224:smoothened signaling pathway;GO:0007405:neuroblast proliferation;GO:0009953:dorsal/ventral pattern formation;GO:0009968:negative regulation of signal transduction;GO:0040036:regulation of fibroblast growth factor receptor signaling pathway;GO:0045879:negative regulation of smoothened signaling pathway;GO:0048705:skeletal system morphogenesis;GO…	GO:0005576:extracellular region;GO:0005737:cytoplasm;GO:0005887:integral component of plasma membrane;GO:0009986:cell surface;	GO:0005515:protein binding;GO:0008270:zinc ion binding;GO:0016901:oxidoreductase activity, acting on the CH-OH group of donors, quinone or similar compound as acceptor;GO:0048038:quinone binding;GO:0097108:hedgehog family protein binding;
ENSG00000074755	9.65708	6.06491	1.7365e-09	7.13134e-07	17	3907739	4046314	-	ZZEF1	zinc finger%2C ZZ-type with EF-hand domain 1 [Source:HGNC Symbol%3BAcc:29027]	-	-	GO:0005509:calcium ion binding;GO:0008270:zinc ion binding;
ENSG00000105373	9.65708	6.06491	1.7365e-09	7.13134e-07	19	48248779	48260315	+	GLTSCR2	glioma tumor suppressor candidate region gene 2 [Source:HGNC Symbol%3BAcc:4333]	GO:0008150:biological_process;	GO:0005622:intracellular;GO:0005730:nucleolus;GO:0043231:intracellular membrane-bounded organelle;	GO:0003674:molecular_function;
ENSG00000252835	9.65708	6.06491	1.7365e-09	7.13134e-07	17	7809440	7809578	+	SCARNA21	small Cajal body-specific RNA 21 [Source:HGNC Symbol%3BAcc:32579]	-	-	-
ENSG00000137168	-9.6641	5.93763	1.89581e-09	7.49042e-07	6	36822603	36842800	-	PPIL1	peptidylprolyl isomerase (cyclophilin)-like 1 [Source:HGNC Symbol%3BAcc:9260]	GO:0000398:mRNA splicing, via spliceosome;GO:0006457:protein folding;	GO:0071013:catalytic step 2 spliceosome;	GO:0003755:peptidyl-prolyl cis-trans isomerase activity;GO:0005515:protein binding;
ENSG00000155097	-9.6641	5.93763	1.89581e-09	7.49042e-07	8	104033291	104085279	+	ATP6V1C1	ATPase%2C H+ transporting%2C lysosomal 42kDa%2C V1 subunit C1 [Source:HGNC Symbol%3BAcc:856]	GO:0006879:cellular iron ion homeostasis;GO:0008286:insulin receptor signaling pathway;GO:0015991:ATP hydrolysis coupled proton transport;GO:0015992:proton transport;GO:0033572:transferrin transport;GO:0051701:interaction with host;GO:0055085:transmembrane transport;GO:0090382:phagosome maturation;	GO:0005829:cytosol;GO:0005886:plasma membrane;GO:0016469:proton-transporting two-sector ATPase complex;GO:0031410:cytoplasmic vesicle;GO:0033180:proton-transporting V-type ATPase, V1 domain;GO:0045177:apical part of cell;	GO:0005215:transporter activity;GO:0005515:protein binding;GO:0008553:hydrogen-exporting ATPase activity, phosphorylative mechanism;GO:0046961:proton-transporting ATPase activity, rotational mechanism;
ENSG00000158457	-9.6641	5.93763	1.89581e-09	7.49042e-07	7	128784712	128808671	+	TSPAN33	tetraspanin 33 [Source:HGNC Symbol%3BAcc:28743]	-	GO:0016021:integral component of membrane;	-
ENSG00000226525	-9.6641	5.93763	1.89581e-09	7.49042e-07	13	22202552	22203154	-	RPS7P10	ribosomal protein S7 pseudogene 10 [Source:HGNC Symbol%3BAcc:39903]	-	-	-
ENSG00000130520	9.64482	6.05344	1.89581e-09	7.49042e-07	19	18417040	18434084	-	LSM4	LSM4 homolog%2C U6 small nuclear RNA associated (S. cerevisiae) [Source:HGNC Symbol%3BAcc:17259]	GO:0000288:nuclear-transcribed mRNA catabolic process, deadenylation-dependent decay;GO:0006397:mRNA processing;GO:0008380:RNA splicing;GO:0010467:gene expression;GO:0016070:RNA metabolic process;GO:0016071:mRNA metabolic process;GO:0043928:exonucleolytic nuclear-transcribed mRNA catabolic process involved in deadenylation-dependent decay;	GO:0005681:spliceosomal complex;GO:0005688:U6 snRNP;GO:0005829:cytosol;GO:0030532:small nuclear ribonucleoprotein complex;	GO:0003723:RNA binding;GO:0005515:protein binding;
ENSG00000082258	-5.21337	7.32944	1.90155e-09	7.49042e-07	2	135675805	135716912	+	CCNT2	cyclin T2 [Source:HGNC Symbol%3BAcc:1600]	GO:0000079:regulation of cyclin-dependent protein serine/threonine kinase activity;GO:0006351:transcription, DNA-templated;GO:0006355:regulation of transcription, DNA-templated;GO:0006366:transcription from RNA polymerase II promoter;GO:0006367:transcription initiation from RNA polymerase II promoter;GO:0006368:transcription elongation from RNA polymerase II promoter;GO:0007049:cell cycle;GO:0007…	GO:0005634:nucleus;GO:0005654:nucleoplasm;	GO:0019901:protein kinase binding;
ENSG00000065054	-9.64685	5.92043	2.07135e-09	7.99609e-07	16	2075357	2089027	+	SLC9A3R2	solute carrier family 9%2C subfamily A (NHE3%2C cation proton antiporter 3)%2C member 3 regulator 2 [Source:HGNC Symbol%3BAcc:11076]	GO:0006461:protein complex assembly;GO:0014067:negative regulation of phosphatidylinositol 3-kinase signaling;	GO:0005634:nucleus;GO:0005737:cytoplasm;GO:0005886:plasma membrane;GO:0012505:endomembrane system;GO:0016324:apical plasma membrane;	GO:0005102:receptor binding;GO:0005515:protein binding;GO:0008013:beta-catenin binding;GO:0008022:protein C-terminus binding;GO:0019902:phosphatase binding;
ENSG00000183655	-9.64685	5.92043	2.07135e-09	7.99609e-07	15	86302554	86338261	-	KLHL25	kelch-like family member 25 [Source:HGNC Symbol%3BAcc:25732]	-	GO:0005737:cytoplasm;	-
ENSG00000185716	-9.64685	5.92043	2.07135e-09	7.99609e-07	16	22018959	22098855	+	C16orf52	chromosome 16 open reading frame 52 [Source:HGNC Symbol%3BAcc:27087]	-	-	-
ENSG00000167657	-5.15656	7.44181	2.09935e-09	8.0505e-07	19	3958451	3971121	-	DAPK3	death-associated protein kinase 3 [Source:HGNC Symbol%3BAcc:2676]	GO:0000910:cytokinesis;GO:0006351:transcription, DNA-templated;GO:0006355:regulation of transcription, DNA-templated;GO:0006468:protein phosphorylation;GO:0006915:apoptotic process;GO:0006940:regulation of smooth muscle contraction;GO:0007088:regulation of mitotic nuclear division;GO:0010506:regulation of autophagy;GO:0016568:chromatin modification;GO:0017148:negative regulation of translation;GO…	GO:0000775:chromosome, centromeric region;GO:0005634:nucleus;GO:0005737:cytoplasm;GO:0005815:microtubule organizing center;GO:0016605:PML body;	GO:0004672:protein kinase activity;GO:0004674:protein serine/threonine kinase activity;GO:0005524:ATP binding;GO:0042803:protein homodimerization activity;GO:0043522:leucine zipper domain binding;
ENSG00000136270	-9.62938	5.90303	2.26493e-09	8.57195e-07	7	45139699	45151646	-	TBRG4	transforming growth factor beta regulator 4 [Source:HGNC Symbol%3BAcc:17443]	GO:0000080:mitotic G1 phase;GO:0007050:cell cycle arrest;GO:0008284:positive regulation of cell proliferation;GO:0045333:cellular respiration;	GO:0005739:mitochondrion;	GO:0004672:protein kinase activity;
ENSG00000158296	9.61997	6.03022	2.26493e-09	8.57195e-07	20	45186463	45304714	-	SLC13A3	solute carrier family 13 (sodium-dependent dicarboxylate transporter)%2C member 3 [Source:HGNC Symbol%3BAcc:14430]	GO:0006814:sodium ion transport;GO:0055085:transmembrane transport;	GO:0005886:plasma membrane;GO:0016020:membrane;GO:0016021:integral component of membrane;	GO:0005215:transporter activity;GO:0015362:high-affinity sodium:dicarboxylate symporter activity;
ENSG00000123933	9.59469	6.0066	2.4786e-09	9.31971e-07	4	2249159	2264021	-	MXD4	MAX dimerization protein 4 [Source:HGNC Symbol%3BAcc:13906]	GO:0000122:negative regulation of transcription from RNA polymerase II promoter;GO:0006351:transcription, DNA-templated;GO:0008285:negative regulation of cell proliferation;	GO:0005634:nucleus;	GO:0003677:DNA binding;GO:0003714:transcription corepressor activity;GO:0046983:protein dimerization activity;
ENSG00000064726	-4.88979	8.17496	2.51461e-09	9.39411e-07	15	83685174	83736106	-	BTBD1	BTB (POZ) domain containing 1 [Source:HGNC Symbol%3BAcc:1120]	GO:0016567:protein ubiquitination;GO:0043393:regulation of protein binding;	GO:0000932:cytoplasmic mRNA processing body;GO:0043234:protein complex;	GO:0005515:protein binding;
ENSG00000155254	-9.6117	5.88542	2.71466e-09	9.6437e-07	10	99472930	99477907	+	MARVELD1	MARVEL domain containing 1 [Source:HGNC Symbol%3BAcc:28674]	GO:0007049:cell cycle;	GO:0005634:nucleus;GO:0005737:cytoplasm;GO:0005856:cytoskeleton;GO:0005886:plasma membrane;GO:0016021:integral component of membrane;	-
ENSG00000170035	-9.6117	5.88542	2.71466e-09	9.6437e-07	2	181831975	181941312	+	UBE2E3	ubiquitin-conjugating enzyme E2E 3 [Source:HGNC Symbol%3BAcc:12479]	GO:0040008:regulation of growth;GO:0070534:protein K63-linked ubiquitination;GO:0070936:protein K48-linked ubiquitination;GO:0070979:protein K11-linked ubiquitination;	GO:0005634:nucleus;GO:0005737:cytoplasm;	GO:0004842:ubiquitin-protein transferase activity;GO:0005524:ATP binding;GO:0016881:acid-amino acid ligase activity;
ENSG00000179364	-9.6117	5.88542	2.71466e-09	9.6437e-07	14	105766900	105864484	+	PACS2	phosphofurin acidic cluster sorting protein 2 [Source:HGNC Symbol%3BAcc:23794]	GO:0006915:apoptotic process;GO:0019048:modulation by virus of host morphology or physiology;GO:0072661:protein targeting to plasma membrane;	GO:0005739:mitochondrion;GO:0005783:endoplasmic reticulum;GO:0005788:endoplasmic reticulum lumen;	-
ENSG00000182263	-9.6117	5.88542	2.71466e-09	9.6437e-07	2	164449906	164592522	-	FIGN	fidgetin [Source:HGNC Symbol%3BAcc:13285]	-	GO:0016363:nuclear matrix;	GO:0005524:ATP binding;GO:0008022:protein C-terminus binding;GO:0017111:nucleoside-triphosphatase activity;
ENSG00000198954	-9.6117	5.88542	2.71466e-09	9.6437e-07	10	70748487	70776738	+	KIAA1279	KIAA1279 [Source:HGNC Symbol%3BAcc:23419]	GO:0006839:mitochondrial transport;GO:0007399:nervous system development;GO:0030154:cell differentiation;	GO:0005739:mitochondrion;GO:0005856:cytoskeleton;	GO:0005515:protein binding;GO:0019894:kinesin binding;
ENSG00000159873	9.58189	5.99465	2.71466e-09	9.6437e-07	22	29168662	29185283	+	CCDC117	coiled-coil domain containing 117 [Source:HGNC Symbol%3BAcc:26599]	-	-	-
ENSG00000203832	9.58189	5.99465	2.71466e-09	9.6437e-07	1	148250249	148347506	-	NBPF20	neuroblastoma breakpoint family%2C member 20 [Source:HGNC Symbol%3BAcc:32000]	-	GO:0005737:cytoplasm;	-
ENSG00000072501	-6.64203	5.89924	2.71466e-09	9.6437e-07	X	53401070	53449677	-	SMC1A	structural maintenance of chromosomes 1A [Source:HGNC Symbol%3BAcc:11111]	GO:0000070:mitotic sister chromatid segregation;GO:0000075:cell cycle checkpoint;GO:0000278:mitotic cell cycle;GO:0000398:mRNA splicing, via spliceosome;GO:0000910:cytokinesis;GO:0006281:DNA repair;GO:0006310:DNA recombination;GO:0007052:mitotic spindle organization;GO:0007062:sister chromatid cohesion;GO:0007064:mitotic sister chromatid cohesion;GO:0007126:meiotic nuclear division;GO:0008380:RNA…	GO:0000775:chromosome, centromeric region;GO:0000776:kinetochore;GO:0000777:condensed chromosome kinetochore;GO:0000794:condensed nuclear chromosome;GO:0005634:nucleus;GO:0005654:nucleoplasm;GO:0005694:chromosome;GO:0005730:nucleolus;GO:0005737:cytoplasm;GO:0005829:cytosol;GO:0008280:cohesin core heterodimer;GO:0030893:meiotic cohesin complex;	GO:0003682:chromatin binding;GO:0003777:microtubule motor activity;GO:0005515:protein binding;GO:0005524:ATP binding;GO:0036033:mediator complex binding;GO:0046982:protein heterodimerization activity;
ENSG00000257135	-9.5938	5.8676	2.97568e-09	1.04429e-06	2	10588820	10591453	+	RP11-320M2.1	-	-	-	-
ENSG00000135968	9.56896	5.98259	2.97568e-09	1.04429e-06	2	109065017	109125871	+	GCC2	GRIP and coiled-coil domain containing 2 [Source:HGNC Symbol%3BAcc:23218]	GO:0000042:protein targeting to Golgi;GO:0006622:protein targeting to lysosome;GO:0031023:microtubule organizing center organization;GO:0034067:protein localization to Golgi apparatus;GO:0034453:microtubule anchoring;GO:0034499:late endosome to Golgi transport;GO:0042147:retrograde transport, endosome to Golgi;GO:0043001:Golgi to plasma membrane protein transport;GO:0070861:regulation of protein …	GO:0005634:nucleus;GO:0005737:cytoplasm;GO:0005794:Golgi apparatus;GO:0005802:trans-Golgi network;GO:0016020:membrane;	GO:0005515:protein binding;GO:0042802:identical protein binding;
ENSG00000008853	-9.57568	5.84956	3.26459e-09	1.11856e-06	8	22844930	22877712	+	RHOBTB2	Rho-related BTB domain containing 2 [Source:HGNC Symbol%3BAcc:18756]	GO:0007264:small GTPase mediated signal transduction;GO:0051056:regulation of small GTPase mediated signal transduction;	GO:0005622:intracellular;GO:0005829:cytosol;GO:0005886:plasma membrane;GO:0016020:membrane;	GO:0005525:GTP binding;
ENSG00000148180	-9.57568	5.84956	3.26459e-09	1.11856e-06	9	123970072	124095121	+	GSN	gelsolin [Source:HGNC Symbol%3BAcc:4620]	GO:0006915:apoptotic process;GO:0006921:cellular component disassembly involved in execution phase of apoptosis;GO:0007568:aging;GO:0008154:actin polymerization or depolymerization;GO:0014003:oligodendrocyte development;GO:0016192:vesicle-mediated transport;GO:0030041:actin filament polymerization;GO:0030155:regulation of cell adhesion;GO:0042246:tissue regeneration;GO:0045471:response to ethanol…	GO:0001726:ruffle;GO:0005576:extracellular region;GO:0005615:extracellular space;GO:0005829:cytosol;GO:0015629:actin cytoskeleton;GO:0030027:lamellipodium;GO:0043234:protein complex;GO:0048471:perinuclear region of cytoplasm;GO:0070062:extracellular exosome;	GO:0003779:actin binding;GO:0005509:calcium ion binding;GO:0005515:protein binding;
ENSG00000197785	-9.57568	5.84956	3.26459e-09	1.11856e-06	1	1447531	1470067	+	ATAD3A	ATPase family%2C AAA domain containing 3A [Source:HGNC Symbol%3BAcc:25567]	GO:0016049:cell growth;GO:0043066:negative regulation of apoptotic process;	GO:0005739:mitochondrion;GO:0005743:mitochondrial inner membrane;GO:0016021:integral component of membrane;GO:0042645:mitochondrial nucleoid;	GO:0005524:ATP binding;GO:0017111:nucleoside-triphosphatase activity;
ENSG00000101236	-6.606	5.86375	3.26459e-09	1.11856e-06	20	3907956	3996229	-	RNF24	ring finger protein 24 [Source:HGNC Symbol%3BAcc:13779]	-	GO:0000139:Golgi membrane;GO:0016021:integral component of membrane;	GO:0008270:zinc ion binding;
ENSG00000135801	-6.06937	6.23877	3.31976e-09	1.12373e-06	1	229728858	229761794	-	TAF5L	TAF5-like RNA polymerase II%2C p300/CBP-associated factor (PCAF)-associated factor%2C 65kDa [Source:HGNC Symbol%3BAcc:17304]	GO:0006366:transcription from RNA polymerase II promoter;GO:0043966:histone H3 acetylation;	GO:0030914:STAGA complex;GO:0033276:transcription factor TFTC complex;	GO:0003700:sequence-specific DNA binding transcription factor activity;GO:0003713:transcription coactivator activity;GO:0004402:histone acetyltransferase activity;
ENSG00000253719	-5.38625	7.09023	3.33589e-09	1.12373e-06	12	74931551	74935223	+	ATXN7L3B	ataxin 7-like 3B [Source:HGNC Symbol%3BAcc:37931]	-	-	-
ENSG00000090530	-5.47459	6.91945	3.33791e-09	1.12373e-06	3	189674517	189840226	-	LEPREL1	leprecan-like 1 [Source:HGNC Symbol%3BAcc:19317]	GO:0008285:negative regulation of cell proliferation;GO:0019511:peptidyl-proline hydroxylation;GO:0030198:extracellular matrix organization;GO:0032963:collagen metabolic process;	GO:0005604:basement membrane;GO:0005783:endoplasmic reticulum;GO:0005788:endoplasmic reticulum lumen;GO:0005794:Golgi apparatus;	GO:0005506:iron ion binding;GO:0016706:oxidoreductase activity, acting on paired donors, with incorporation or reduction of molecular oxygen, 2-oxoglutarate as one donor, and incorporation of one atom each of oxygen into both donors;GO:0019797:procollagen-proline 3-dioxygenase activity;GO:0031418:L-ascorbic acid binding;
ENSG00000144061	9.54277	5.95817	3.58464e-09	1.19292e-06	2	110879888	110962643	-	NPHP1	nephronophthisis 1 (juvenile) [Source:HGNC Symbol%3BAcc:7905]	GO:0007165:signal transduction;GO:0007588:excretion;GO:0007632:visual behavior;GO:0016337:single organismal cell-cell adhesion;GO:0030030:cell projection organization;GO:0030036:actin cytoskeleton organization;GO:0034613:cellular protein localization;GO:0035845:photoreceptor cell outer segment organization;GO:0048515:spermatid differentiation;GO:0060041:retina development in camera-type eye;	GO:0005856:cytoskeleton;GO:0005911:cell-cell junction;GO:0005912:adherens junction;GO:0005923:bicellular tight junction;GO:0016020:membrane;GO:0031514:motile cilium;GO:0032391:photoreceptor connecting cilium;	GO:0005198:structural molecule activity;GO:0005515:protein binding;
ENSG00000175662	9.52949	5.94579	3.58464e-09	1.19292e-06	17	17746828	17875736	-	TOM1L2	target of myb1-like 2 (chicken) [Source:HGNC Symbol%3BAcc:11984]	GO:0006886:intracellular protein transport;	GO:0005622:intracellular;	-
ENSG00000105701	-9.53873	5.81281	3.93956e-09	1.25341e-06	19	18642561	18654887	-	FKBP8	FK506 binding protein 8%2C 38kDa [Source:HGNC Symbol%3BAcc:3724]	GO:0000413:protein peptidyl-prolyl isomerization;GO:0001708:cell fate specification;GO:0006457:protein folding;GO:0006915:apoptotic process;GO:0007224:smoothened signaling pathway;GO:0010468:regulation of gene expression;GO:0018208:peptidyl-proline modification;GO:0019048:modulation by virus of host morphology or physiology;GO:0021904:dorsal/ventral neural tube patterning;GO:0030513:positive regu…	GO:0005740:mitochondrial envelope;GO:0030176:integral component of endoplasmic reticulum membrane;GO:0031966:mitochondrial membrane;	GO:0003755:peptidyl-prolyl cis-trans isomerase activity;GO:0005515:protein binding;GO:0005528:FK506 binding;GO:0046872:metal ion binding;
ENSG00000163956	-9.53873	5.81281	3.93956e-09	1.25341e-06	4	3508103	3534286	-	LRPAP1	low density lipoprotein receptor-related protein associated protein 1 [Source:HGNC Symbol%3BAcc:6701]	GO:0006457:protein folding;GO:0010916:negative regulation of very-low-density lipoprotein particle clearance;GO:0016192:vesicle-mediated transport;GO:0032091:negative regulation of protein binding;GO:1900116:extracellular negative regulation of signal transduction;GO:1900222:negative regulation of beta-amyloid clearance;	GO:0005576:extracellular region;GO:0005783:endoplasmic reticulum;GO:0005886:plasma membrane;GO:0009986:cell surface;GO:0016021:integral component of membrane;GO:0031982:vesicle;GO:0048237:rough endoplasmic reticulum lumen;	GO:0004873:asialoglycoprotein receptor activity;GO:0008201:heparin binding;GO:0035473:lipase binding;GO:0048019:receptor antagonist activity;GO:0050750:low-density lipoprotein particle receptor binding;GO:0051082:unfolded protein binding;GO:0070326:very-low-density lipoprotein particle receptor binding;
ENSG00000116539	9.51609	5.93331	3.93956e-09	1.25341e-06	1	155305059	155532598	-	ASH1L	ash1 (absent%2C small%2C or homeotic)-like (Drosophila) [Source:HGNC Symbol%3BAcc:19088]	GO:0006323:DNA packaging;GO:0006355:regulation of transcription, DNA-templated;GO:0006366:transcription from RNA polymerase II promoter;GO:0007267:cell-cell signaling;	GO:0005634:nucleus;GO:0005694:chromosome;GO:0005730:nucleolus;GO:0005737:cytoplasm;GO:0005794:Golgi apparatus;GO:0005923:bicellular tight junction;	GO:0003677:DNA binding;GO:0008270:zinc ion binding;GO:0018024:histone-lysine N-methyltransferase activity;
ENSG00000124164	9.51609	5.93331	3.93956e-09	1.25341e-06	20	56964178	57026157	+	VAPB	VAMP (vesicle-associated membrane protein)-associated protein B and C [Source:HGNC Symbol%3BAcc:12649]	GO:0006665:sphingolipid metabolic process;GO:0006874:cellular calcium ion homeostasis;GO:0006987:activation of signaling protein activity involved in unfolded protein response;GO:0008219:cell death;GO:0019048:modulation by virus of host morphology or physiology;GO:0030148:sphingolipid biosynthetic process;GO:0030968:endoplasmic reticulum unfolded protein response;GO:0044281:small molecule metabol…	GO:0005783:endoplasmic reticulum;GO:0005789:endoplasmic reticulum membrane;GO:0005794:Golgi apparatus;GO:0016021:integral component of membrane;	GO:0005198:structural molecule activity;GO:0005515:protein binding;GO:0019899:enzyme binding;GO:0042803:protein homodimerization activity;GO:0046982:protein heterodimerization activity;GO:0048487:beta-tubulin binding;
ENSG00000158856	9.51609	5.93331	3.93956e-09	1.25341e-06	8	21906506	21940038	+	DMTN	dematin actin binding protein [Source:HGNC Symbol%3BAcc:3382]	GO:0006461:protein complex assembly;GO:0007010:cytoskeleton organization;GO:0008360:regulation of cell shape;GO:0010591:regulation of lamellipodium assembly;GO:0010763:positive regulation of fibroblast migration;GO:0010801:negative regulation of peptidyl-threonine phosphorylation;GO:0010812:negative regulation of cell-substrate adhesion;GO:0030036:actin cytoskeleton organization;GO:0030194:positi…	GO:0005634:nucleus;GO:0005737:cytoplasm;GO:0005829:cytosol;GO:0005884:actin filament;GO:0005886:plasma membrane;GO:0012505:endomembrane system;GO:0014731:spectrin-associated cytoskeleton;GO:0015629:actin cytoskeleton;GO:0016020:membrane;GO:0016023:cytoplasmic membrane-bounded vesicle;GO:0030863:cortical cytoskeleton;GO:0031095:platelet dense tubular network membrane;GO:0031253:cell projection mem…	GO:0003779:actin binding;GO:0005102:receptor binding;GO:0005515:protein binding;GO:0030507:spectrin binding;GO:0043621:protein self-association;
ENSG00000167323	9.51609	5.93331	3.93956e-09	1.25341e-06	11	3875757	4114439	+	STIM1	stromal interaction molecule 1 [Source:HGNC Symbol%3BAcc:11386]	GO:0005513:detection of calcium ion;GO:0006812:cation transport;GO:0006816:calcium ion transport;GO:0007596:blood coagulation;GO:0032237:activation of store-operated calcium channel activity;GO:0051924:regulation of calcium ion transport;	GO:0005783:endoplasmic reticulum;GO:0005789:endoplasmic reticulum membrane;GO:0005874:microtubule;GO:0005887:integral component of plasma membrane;GO:0030176:integral component of endoplasmic reticulum membrane;GO:0032541:cortical endoplasmic reticulum;GO:0043234:protein complex;	GO:0005509:calcium ion binding;GO:0005515:protein binding;GO:0042802:identical protein binding;GO:0051010:microtubule plus-end binding;
ENSG00000198740	9.51609	5.93331	3.93956e-09	1.25341e-06	17	47366568	47439835	-	ZNF652	zinc finger protein 652 [Source:HGNC Symbol%3BAcc:29147]	GO:0006351:transcription, DNA-templated;GO:0006355:regulation of transcription, DNA-templated;	GO:0005634:nucleus;	GO:0003676:nucleic acid binding;GO:0003677:DNA binding;GO:0005515:protein binding;GO:0046872:metal ion binding;
ENSG00000263934	9.51609	5.93331	3.93956e-09	1.25341e-06	17	19091329	19092027	+	SNORD3A	small nucleolar RNA%2C C/D box 3A [Source:HGNC Symbol%3BAcc:33189]	-	-	-
ENSG00000134419	9.50256	5.92071	4.33351e-09	1.37121e-06	16	18792617	18801705	-	RPS15A	ribosomal protein S15a [Source:HGNC Symbol%3BAcc:10389]	GO:0000184:nuclear-transcribed mRNA catabolic process, nonsense-mediated decay;GO:0006412:translation;GO:0006413:translational initiation;GO:0006414:translational elongation;GO:0006415:translational termination;GO:0006614:SRP-dependent cotranslational protein targeting to membrane;GO:0008284:positive regulation of cell proliferation;GO:0009615:response to virus;GO:0010467:gene expression;GO:00160…	GO:0005737:cytoplasm;GO:0005829:cytosol;GO:0005840:ribosome;GO:0022627:cytosolic small ribosomal subunit;	GO:0003723:RNA binding;GO:0003735:structural constituent of ribosome;
ENSG00000183098	-9.5199	5.79408	4.77124e-09	1.4934e-06	13	93879095	95059655	+	GPC6	glypican 6 [Source:HGNC Symbol%3BAcc:4454]	GO:0001523:retinoid metabolic process;GO:0005975:carbohydrate metabolic process;GO:0006024:glycosaminoglycan biosynthetic process;GO:0006027:glycosaminoglycan catabolic process;GO:0007603:phototransduction, visible light;GO:0016477:cell migration;GO:0030203:glycosaminoglycan metabolic process;GO:0030204:chondroitin sulfate metabolic process;GO:0044281:small molecule metabolic process;	GO:0005578:proteinaceous extracellular matrix;GO:0005615:extracellular space;GO:0005796:Golgi lumen;GO:0005886:plasma membrane;GO:0005887:integral component of plasma membrane;GO:0031225:anchored component of membrane;GO:0043202:lysosomal lumen;	GO:0043395:heparan sulfate proteoglycan binding;
ENSG00000196756	9.4889	5.908	4.77124e-09	1.4934e-06	20	37049235	37063996	-	SNHG17	small nucleolar RNA host gene 17 (non-protein coding) [Source:HGNC Symbol%3BAcc:48600]	-	-	-
ENSG00000110492	-9.50082	5.77512	5.25811e-09	1.56944e-06	11	46402306	46405375	+	MDK	midkine (neurite growth-promoting factor 2) [Source:HGNC Symbol%3BAcc:6972]	GO:0001662:behavioral fear response;GO:0007165:signal transduction;GO:0007219:Notch signaling pathway;GO:0007399:nervous system development;GO:0007614:short-term memory;GO:0009611:response to wounding;GO:0016477:cell migration;GO:0021542:dentate gyrus development;GO:0021681:cerebellar granular layer development;GO:0021987:cerebral cortex development;GO:0030154:cell differentiation;GO:0030325:adre…	GO:0005576:extracellular region;	GO:0008083:growth factor activity;GO:0008201:heparin binding;
ENSG00000119900	-9.50082	5.77512	5.25811e-09	1.56944e-06	6	71998506	72018653	+	OGFRL1	opioid growth factor receptor-like 1 [Source:HGNC Symbol%3BAcc:21378]	-	GO:0016020:membrane;	GO:0004872:receptor activity;
ENSG00000137673	-9.50082	5.77512	5.25811e-09	1.56944e-06	11	102391239	102401484	-	MMP7	matrix metallopeptidase 7 (matrilysin%2C uterine) [Source:HGNC Symbol%3BAcc:7174]	GO:0002779:antibacterial peptide secretion;GO:0006508:proteolysis;GO:0022617:extracellular matrix disassembly;GO:0030198:extracellular matrix organization;GO:0030574:collagen catabolic process;GO:0042127:regulation of cell proliferation;GO:0042493:response to drug;GO:0050829:defense response to Gram-negative bacterium;GO:0050830:defense response to Gram-positive bacterium;	GO:0005576:extracellular region;GO:0005578:proteinaceous extracellular matrix;GO:0005615:extracellular space;	GO:0004222:metalloendopeptidase activity;GO:0008270:zinc ion binding;
ENSG00000170142	-9.50082	5.77512	5.25811e-09	1.56944e-06	3	23847394	23932807	+	UBE2E1	ubiquitin-conjugating enzyme E2E 1 [Source:HGNC Symbol%3BAcc:12477]	GO:0000209:protein polyubiquitination;GO:0000278:mitotic cell cycle;GO:0006511:ubiquitin-dependent protein catabolic process;GO:0007094:mitotic spindle assembly checkpoint;GO:0010390:histone monoubiquitination;GO:0016567:protein ubiquitination;GO:0019221:cytokine-mediated signaling pathway;GO:0031145:anaphase-promoting complex-dependent proteasomal ubiquitin-dependent protein catabolic process;GO…	GO:0000151:ubiquitin ligase complex;GO:0005634:nucleus;GO:0005654:nucleoplasm;GO:0005829:cytosol;	GO:0004842:ubiquitin-protein transferase activity;GO:0005515:protein binding;GO:0005524:ATP binding;GO:0016881:acid-amino acid ligase activity;GO:0042296:ISG15 transferase activity;
ENSG00000170175	-9.50082	5.77512	5.25811e-09	1.56944e-06	17	7348380	7361026	+	CHRNB1	cholinergic receptor%2C nicotinic%2C beta 1 (muscle) [Source:HGNC Symbol%3BAcc:1961]	GO:0001941:postsynaptic membrane organization;GO:0006812:cation transport;GO:0006936:muscle contraction;GO:0007165:signal transduction;GO:0007271:synaptic transmission, cholinergic;GO:0007274:neuromuscular synaptic transmission;GO:0035095:behavioral response to nicotine;GO:0042391:regulation of membrane potential;GO:0048747:muscle fiber development;GO:0050877:neurological system process;	GO:0005886:plasma membrane;GO:0005887:integral component of plasma membrane;GO:0005892:acetylcholine-gated channel complex;GO:0016021:integral component of membrane;GO:0030054:cell junction;GO:0045202:synapse;GO:0045211:postsynaptic membrane;	GO:0004889:acetylcholine-activated cation-selective channel activity;GO:0015267:channel activity;GO:0015276:ligand-gated ion channel activity;GO:0015464:acetylcholine receptor activity;GO:0042166:acetylcholine binding;
ENSG00000178163	-9.50082	5.77512	5.25811e-09	1.56944e-06	4	10441498	10459034	-	ZNF518B	zinc finger protein 518B [Source:HGNC Symbol%3BAcc:29365]	GO:0006357:regulation of transcription from RNA polymerase II promoter;GO:0006366:transcription from RNA polymerase II promoter;	GO:0005634:nucleus;	GO:0000981:sequence-specific DNA binding RNA polymerase II transcription factor activity;GO:0003677:DNA binding;GO:0046872:metal ion binding;
ENSG00000070761	9.47512	5.89518	5.25811e-09	1.56944e-06	16	58147496	58163354	-	C16orf80	chromosome 16 open reading frame 80 [Source:HGNC Symbol%3BAcc:29523]	GO:0007275:multicellular organismal development;	GO:0005929:cilium;	-
ENSG00000122140	9.47512	5.89518	5.25811e-09	1.56944e-06	9	138391830	138396519	+	MRPS2	mitochondrial ribosomal protein S2 [Source:HGNC Symbol%3BAcc:14495]	GO:0006412:translation;	GO:0005739:mitochondrion;GO:0015935:small ribosomal subunit;	GO:0003735:structural constituent of ribosome;
ENSG00000167601	9.47512	5.89518	5.25811e-09	1.56944e-06	19	41725108	41767671	+	AXL	AXL receptor tyrosine kinase [Source:HGNC Symbol%3BAcc:905]	GO:0001764:neuron migration;GO:0001779:natural killer cell differentiation;GO:0001961:positive regulation of cytokine-mediated signaling pathway;GO:0001974:blood vessel remodeling;GO:0006909:phagocytosis;GO:0006954:inflammatory response;GO:0007165:signal transduction;GO:0007167:enzyme linked receptor protein signaling pathway;GO:0007283:spermatogenesis;GO:0021885:forebrain cell migration;GO:00301…	GO:0005615:extracellular space;GO:0005887:integral component of plasma membrane;GO:0009986:cell surface;GO:0016021:integral component of membrane;	GO:0001786:phosphatidylserine binding;GO:0004713:protein tyrosine kinase activity;GO:0004714:transmembrane receptor protein tyrosine kinase activity;GO:0005515:protein binding;GO:0005524:ATP binding;GO:0046982:protein heterodimerization activity;
ENSG00000169895	-5.04185	7.16212	5.47605e-09	1.62611e-06	X	16737755	16783459	+	SYAP1	synapse associated protein 1 [Source:HGNC Symbol%3BAcc:16273]	-	GO:0005634:nucleus;	-
ENSG00000127334	-5.982	6.15279	5.6223e-09	1.66102e-06	12	68042118	68059186	+	DYRK2	dual-specificity tyrosine-(Y)-phosphorylation regulated kinase 2 [Source:HGNC Symbol%3BAcc:3093]	GO:0006468:protein phosphorylation;GO:0006974:cellular response to DNA damage stimulus;GO:0007224:smoothened signaling pathway;GO:0042771:intrinsic apoptotic signaling pathway in response to DNA damage by p53 class mediator;GO:0045725:positive regulation of glycogen biosynthetic process;GO:0051534:negative regulation of NFAT protein import into nucleus;	GO:0000151:ubiquitin ligase complex;GO:0005634:nucleus;GO:0005730:nucleolus;GO:0005737:cytoplasm;GO:0030529:ribonucleoprotein complex;GO:0043231:intracellular membrane-bounded organelle;	GO:0000287:magnesium ion binding;GO:0004674:protein serine/threonine kinase activity;GO:0004712:protein serine/threonine/tyrosine kinase activity;GO:0004713:protein tyrosine kinase activity;GO:0005515:protein binding;GO:0005524:ATP binding;GO:0030145:manganese ion binding;GO:0043130:ubiquitin binding;
ENSG00000019505	-9.48148	5.75591	5.80018e-09	1.6793e-06	11	45261852	45307870	-	SYT13	synaptotagmin XIII [Source:HGNC Symbol%3BAcc:14962]	GO:0016192:vesicle-mediated transport;	GO:0005887:integral component of plasma membrane;GO:0030133:transport vesicle;	-
ENSG00000104915	9.4612	5.88224	5.80018e-09	1.6793e-06	19	13254872	13261197	-	STX10	syntaxin 10 [Source:HGNC Symbol%3BAcc:11428]	GO:0006886:intracellular protein transport;GO:0006906:vesicle fusion;GO:0042147:retrograde transport, endosome to Golgi;GO:0048193:Golgi vesicle transport;	GO:0000139:Golgi membrane;GO:0016020:membrane;GO:0016021:integral component of membrane;GO:0031201:SNARE complex;	GO:0005484:SNAP receptor activity;
ENSG00000147324	9.4612	5.88224	5.80018e-09	1.6793e-06	8	8640864	8751155	-	MFHAS1	malignant fibrous histiocytoma amplified sequence 1 [Source:HGNC Symbol%3BAcc:16982]	-	-	-
ENSG00000175115	-6.5118	5.77109	5.80018e-09	1.6793e-06	11	65837834	66012218	+	PACS1	phosphofurin acidic cluster sorting protein 1 [Source:HGNC Symbol%3BAcc:30032]	GO:0000042:protein targeting to Golgi;GO:0016032:viral process;GO:0019048:modulation by virus of host morphology or physiology;GO:0050690:regulation of defense response to virus by virus;GO:0072661:protein targeting to plasma membrane;	GO:0005829:cytosol;GO:0030137:COPI-coated vesicle;	GO:0005515:protein binding;GO:0044325:ion channel binding;
ENSG00000066136	9.43295	5.85599	6.40436e-09	1.82682e-06	1	41157320	41237275	+	NFYC	nuclear transcription factor Y%2C gamma [Source:HGNC Symbol%3BAcc:7806]	GO:0006351:transcription, DNA-templated;GO:0006355:regulation of transcription, DNA-templated;GO:0006357:regulation of transcription from RNA polymerase II promoter;GO:0006457:protein folding;GO:0044255:cellular lipid metabolic process;GO:0044281:small molecule metabolic process;GO:0045893:positive regulation of transcription, DNA-templated;	GO:0005634:nucleus;GO:0005654:nucleoplasm;GO:0016602:CCAAT-binding factor complex;	GO:0003677:DNA binding;GO:0003700:sequence-specific DNA binding transcription factor activity;GO:0003713:transcription coactivator activity;GO:0005515:protein binding;GO:0043565:sequence-specific DNA binding;GO:0046982:protein heterodimerization activity;
ENSG00000105514	9.43295	5.85599	6.40436e-09	1.82682e-06	19	11432722	11456946	-	RAB3D	RAB3D%2C member RAS oncogene family [Source:HGNC Symbol%3BAcc:9779]	GO:0006887:exocytosis;GO:0007264:small GTPase mediated signal transduction;GO:0015031:protein transport;GO:0017157:regulation of exocytosis;GO:0018125:peptidyl-cysteine methylation;	GO:0005739:mitochondrion;GO:0005886:plasma membrane;GO:0030133:transport vesicle;GO:0042588:zymogen granule;	GO:0003924:GTPase activity;GO:0005525:GTP binding;GO:0051020:GTPase binding;
ENSG00000130779	9.43295	5.85599	6.40436e-09	1.82682e-06	12	122755979	122907179	-	CLIP1	CAP-GLY domain containing linker protein 1 [Source:HGNC Symbol%3BAcc:10461]	GO:0000278:mitotic cell cycle;GO:0001578:microtubule bundle formation;GO:0006810:transport;GO:0007067:mitotic nuclear division;GO:0031116:positive regulation of microtubule polymerization;	GO:0000776:kinetochore;GO:0001726:ruffle;GO:0005737:cytoplasm;GO:0005768:endosome;GO:0005813:centrosome;GO:0005829:cytosol;GO:0005874:microtubule;GO:0005881:cytoplasmic microtubule;GO:0005882:intermediate filament;GO:0015630:microtubule cytoskeleton;GO:0030659:cytoplasmic vesicle membrane;GO:0035371:microtubule plus-end;GO:0044354:macropinosome;	GO:0003676:nucleic acid binding;GO:0005515:protein binding;GO:0008017:microtubule binding;GO:0008270:zinc ion binding;GO:0015631:tubulin binding;GO:0042803:protein homodimerization activity;GO:0046872:metal ion binding;GO:0051010:microtubule plus-end binding;
ENSG00000172270	5.17429	7.18235	6.69654e-09	1.9008e-06	19	571297	583493	+	BSG	basigin (Ok blood group) [Source:HGNC Symbol%3BAcc:1116]	GO:0006090:pyruvate metabolic process;GO:0007166:cell surface receptor signaling pathway;GO:0007566:embryo implantation;GO:0007596:blood coagulation;GO:0042475:odontogenesis of dentin-containing tooth;GO:0043434:response to peptide hormone;GO:0044237:cellular metabolic process;GO:0044281:small molecule metabolic process;GO:0046689:response to mercury ion;GO:0046697:decidualization;GO:0050900:leuk…	GO:0000139:Golgi membrane;GO:0002080:acrosomal membrane;GO:0005739:mitochondrion;GO:0005886:plasma membrane;GO:0016020:membrane;GO:0016021:integral component of membrane;GO:0042383:sarcolemma;GO:0042470:melanosome;GO:0045121:membrane raft;	GO:0005515:protein binding;GO:0005537:mannose binding;
ENSG00000137074	-9.44201	5.71672	7.07851e-09	1.9801e-06	9	32972604	33025166	-	APTX	aprataxin [Source:HGNC Symbol%3BAcc:15984]	GO:0000012:single strand break repair;GO:0006266:DNA ligation;GO:0006302:double-strand break repair;GO:0006974:cellular response to DNA damage stimulus;GO:0008219:cell death;GO:0031647:regulation of protein stability;GO:0042542:response to hydrogen peroxide;	GO:0000785:chromatin;GO:0000790:nuclear chromatin;GO:0005654:nucleoplasm;GO:0005730:nucleolus;GO:0005737:cytoplasm;	GO:0003682:chromatin binding;GO:0003684:damaged DNA binding;GO:0003690:double-stranded DNA binding;GO:0003725:double-stranded RNA binding;GO:0003824:catalytic activity;GO:0005515:protein binding;GO:0008967:phosphoglycolate phosphatase activity;GO:0033699:DNA 5'-adenosine monophosphate hydrolase activity;GO:0046403:polynucleotide 3'-phosphatase activity;GO:0046872:metal ion binding;GO:0047485:prot…
ENSG00000166411	-9.44201	5.71672	7.07851e-09	1.9801e-06	15	78423840	78464291	+	IDH3A	isocitrate dehydrogenase 3 (NAD+) alpha [Source:HGNC Symbol%3BAcc:5384]	GO:0005975:carbohydrate metabolic process;GO:0006099:tricarboxylic acid cycle;GO:0044237:cellular metabolic process;GO:0044281:small molecule metabolic process;	GO:0005739:mitochondrion;GO:0005759:mitochondrial matrix;	GO:0000287:magnesium ion binding;GO:0004449:isocitrate dehydrogenase (NAD+) activity;GO:0016616:oxidoreductase activity, acting on the CH-OH group of donors, NAD or NADP as acceptor;GO:0051287:NAD binding;
ENSG00000175048	9.41861	5.84268	7.07851e-09	1.9801e-06	6	157802165	158099178	+	ZDHHC14	zinc finger%2C DHHC-type containing 14 [Source:HGNC Symbol%3BAcc:20341]	-	GO:0016021:integral component of membrane;	GO:0008270:zinc ion binding;GO:0016746:transferase activity, transferring acyl groups;
ENSG00000135164	9.40414	5.82925	7.83154e-09	2.13908e-06	7	86781677	86825653	+	DMTF1	cyclin D binding myb-like transcription factor 1 [Source:HGNC Symbol%3BAcc:14603]	GO:0006351:transcription, DNA-templated;GO:0006355:regulation of transcription, DNA-templated;GO:0007049:cell cycle;	GO:0005634:nucleus;GO:0005730:nucleolus;GO:0005737:cytoplasm;	GO:0003677:DNA binding;GO:0003682:chromatin binding;GO:0003700:sequence-specific DNA binding transcription factor activity;
ENSG00000173334	9.40414	5.82925	7.83154e-09	2.13908e-06	8	126442563	126450647	+	TRIB1	tribbles pseudokinase 1 [Source:HGNC Symbol%3BAcc:16891]	GO:0006468:protein phosphorylation;GO:0006469:negative regulation of protein kinase activity;GO:0007254:JNK cascade;GO:0014912:negative regulation of smooth muscle cell migration;GO:0031665:negative regulation of lipopolysaccharide-mediated signaling pathway;GO:0032436:positive regulation of proteasomal ubiquitin-dependent protein catabolic process;GO:0032496:response to lipopolysaccharide;GO:004…	GO:0005634:nucleus;GO:0005737:cytoplasm;	GO:0004672:protein kinase activity;GO:0004860:protein kinase inhibitor activity;GO:0005524:ATP binding;GO:0008134:transcription factor binding;GO:0031434:mitogen-activated protein kinase kinase binding;GO:0031625:ubiquitin protein ligase binding;GO:0055106:ubiquitin-protein transferase regulator activity;
ENSG00000250027	9.40414	5.82925	7.83154e-09	2.13908e-06	4	164029937	164041117	+	RP11-563E2.2	-	-	-	-
ENSG00000117266	-6.45218	5.71258	7.83154e-09	2.13908e-06	1	205473723	205501921	+	CDK18	cyclin-dependent kinase 18 [Source:HGNC Symbol%3BAcc:8751]	GO:0006468:protein phosphorylation;GO:0007165:signal transduction;	GO:0005575:cellular_component;	GO:0004672:protein kinase activity;GO:0004674:protein serine/threonine kinase activity;GO:0004693:cyclin-dependent protein serine/threonine kinase activity;GO:0004871:signal transducer activity;GO:0005524:ATP binding;
ENSG00000158092	-6.45218	5.71258	7.83154e-09	2.13908e-06	3	136581050	136668665	+	NCK1	NCK adaptor protein 1 [Source:HGNC Symbol%3BAcc:7664]	GO:0006417:regulation of translation;GO:0006469:negative regulation of protein kinase activity;GO:0007015:actin filament organization;GO:0007172:signal complex assembly;GO:0007411:axon guidance;GO:0016477:cell migration;GO:0030032:lamellipodium assembly;GO:0030838:positive regulation of actin filament polymerization;GO:0038096:Fc-gamma receptor signaling pathway involved in phagocytosis;GO:004210…	GO:0005634:nucleus;GO:0005737:cytoplasm;GO:0005783:endoplasmic reticulum;GO:0005829:cytosol;GO:0005886:plasma membrane;GO:0012506:vesicle membrane;	GO:0004860:protein kinase inhibitor activity;GO:0005102:receptor binding;GO:0005515:protein binding;GO:0008093:cytoskeletal adaptor activity;GO:0019904:protein domain specific binding;GO:0030159:receptor signaling complex scaffold activity;
ENSG00000175224	9.38951	5.81568	8.67364e-09	2.35797e-06	11	46638826	46696368	+	ATG13	autophagy related 13 [Source:HGNC Symbol%3BAcc:29091]	GO:0000045:autophagosome assembly;	GO:0000407:pre-autophagosomal structure;GO:0005829:cytosol;GO:0070969:ULK1-ATG13-FIP200 complex;	GO:0005515:protein binding;GO:0019901:protein kinase binding;
ENSG00000162923	-5.21841	6.926	9.17203e-09	2.4818e-06	1	224572845	224624735	-	WDR26	WD repeat domain 26 [Source:HGNC Symbol%3BAcc:21208]	-	GO:0005634:nucleus;GO:0005730:nucleolus;GO:0005737:cytoplasm;	-
ENSG00000116641	-9.40143	5.67647	9.61643e-09	2.53109e-06	1	62920399	63153969	-	DOCK7	dedicator of cytokinesis 7 [Source:HGNC Symbol%3BAcc:19190]	GO:0000226:microtubule cytoskeleton organization;GO:0007264:small GTPase mediated signal transduction;GO:0007409:axonogenesis;GO:0031175:neuron projection development;GO:0033138:positive regulation of peptidyl-serine phosphorylation;GO:0043473:pigmentation;GO:0045200:establishment of neuroblast polarity;	GO:0008180:COP9 signalosome;GO:0030424:axon;GO:0030426:growth cone;GO:0043005:neuron projection;GO:0045178:basal part of cell;	GO:0005085:guanyl-nucleotide exchange factor activity;GO:0048365:Rac GTPase binding;
ENSG00000132286	-9.40143	5.67647	9.61643e-09	2.53109e-06	11	6502677	6505909	+	TIMM10B	translocase of inner mitochondrial membrane 10 homolog B (yeast) [Source:HGNC Symbol%3BAcc:4022]	GO:0006626:protein targeting to mitochondrion;GO:0007160:cell-matrix adhesion;GO:0044267:cellular protein metabolic process;	GO:0005743:mitochondrial inner membrane;GO:0005758:mitochondrial intermembrane space;GO:0042719:mitochondrial intermembrane space protein transporter complex;	GO:0046872:metal ion binding;
ENSG00000155438	-9.40143	5.67647	9.61643e-09	2.53109e-06	2	122484521	122494499	-	NIFK	nucleolar protein interacting with the FHA domain of MKI67 [Source:HGNC Symbol%3BAcc:17838]	-	-	-
ENSG00000120899	9.37474	5.80198	9.61643e-09	2.53109e-06	8	27168999	27316903	+	PTK2B	protein tyrosine kinase 2 beta [Source:HGNC Symbol%3BAcc:9612]	GO:0000165:MAPK cascade;GO:0001556:oocyte maturation;GO:0001666:response to hypoxia;GO:0001954:positive regulation of cell-matrix adhesion;GO:0002040:sprouting angiogenesis;GO:0002315:marginal zone B cell differentiation;GO:0006461:protein complex assembly;GO:0006468:protein phosphorylation;GO:0006915:apoptotic process;GO:0006950:response to stress;GO:0006970:response to osmotic stress;GO:0007165…	GO:0005634:nucleus;GO:0005730:nucleolus;GO:0005737:cytoplasm;GO:0005829:cytosol;GO:0005856:cytoskeleton;GO:0005886:plasma membrane;GO:0005925:focal adhesion;GO:0005938:cell cortex;GO:0014069:postsynaptic density;GO:0030027:lamellipodium;GO:0030424:axon;GO:0030426:growth cone;GO:0045121:membrane raft;GO:0048471:perinuclear region of cytoplasm;	GO:0004713:protein tyrosine kinase activity;GO:0004715:non-membrane spanning protein tyrosine kinase activity;GO:0004871:signal transducer activity;GO:0005515:protein binding;GO:0005524:ATP binding;GO:0032403:protein complex binding;GO:0043423:3-phosphoinositide-dependent protein kinase binding;
ENSG00000169567	9.37474	5.80198	9.61643e-09	2.53109e-06	5	130494720	130507428	-	HINT1	histidine triad nucleotide binding protein 1 [Source:HGNC Symbol%3BAcc:4912]	GO:0006351:transcription, DNA-templated;GO:0006355:regulation of transcription, DNA-templated;GO:0007165:signal transduction;GO:0009154:purine ribonucleotide catabolic process;GO:0072332:intrinsic apoptotic signaling pathway by p53 class mediator;	GO:0000118:histone deacetylase complex;GO:0005634:nucleus;GO:0005737:cytoplasm;GO:0005856:cytoskeleton;GO:0005886:plasma membrane;	GO:0000166:nucleotide binding;GO:0003824:catalytic activity;GO:0005080:protein kinase C binding;GO:0016787:hydrolase activity;
ENSG00000111752	-6.43175	5.69255	9.61643e-09	2.53109e-06	12	9066492	9094063	+	PHC1	polyhomeotic homolog 1 (Drosophila) [Source:HGNC Symbol%3BAcc:3182]	GO:0007275:multicellular organismal development;GO:0071300:cellular response to retinoic acid;	GO:0001739:sex chromatin;GO:0005634:nucleus;GO:0005730:nucleolus;GO:0016604:nuclear body;GO:0031519:PcG protein complex;GO:0035102:PRC1 complex;	GO:0003677:DNA binding;GO:0003682:chromatin binding;GO:0008270:zinc ion binding;
ENSG00000006282	-4.8831	7.32604	9.75303e-09	2.55543e-06	17	48620419	48633213	+	SPATA20	spermatogenesis associated 20 [Source:HGNC Symbol%3BAcc:26125]	GO:0006013:mannose metabolic process;GO:0007275:multicellular organismal development;GO:0007283:spermatogenesis;GO:0030154:cell differentiation;	GO:0005576:extracellular region;	GO:0003824:catalytic activity;GO:0004476:mannose-6-phosphate isomerase activity;
ENSG00000165724	-5.30478	6.75313	9.86646e-09	2.5735e-06	9	140476531	140484942	-	ZMYND19	zinc finger%2C MYND-type containing 19 [Source:HGNC Symbol%3BAcc:21146]	-	GO:0005794:Golgi apparatus;GO:0005886:plasma membrane;GO:0043231:intracellular membrane-bounded organelle;GO:0045202:synapse;	GO:0046872:metal ion binding;
ENSG00000135446	-5.29473	6.74331	1.03948e-08	2.67546e-06	12	58141510	58149796	-	CDK4	cyclin-dependent kinase 4 [Source:HGNC Symbol%3BAcc:1773]	GO:0000082:G1/S transition of mitotic cell cycle;GO:0000278:mitotic cell cycle;GO:0006468:protein phosphorylation;GO:0007165:signal transduction;GO:0007623:circadian rhythm;GO:0008284:positive regulation of cell proliferation;GO:0009636:response to toxic substance;GO:0010288:response to lead ion;GO:0010468:regulation of gene expression;GO:0031100:organ regeneration;GO:0033574:response to testoste…	GO:0000307:cyclin-dependent protein kinase holoenzyme complex;GO:0000785:chromatin;GO:0005634:nucleus;GO:0005654:nucleoplasm;GO:0005667:transcription factor complex;GO:0005730:nucleolus;GO:0005829:cytosol;GO:0005923:bicellular tight junction;GO:0031965:nuclear membrane;GO:0048471:perinuclear region of cytoplasm;	GO:0004672:protein kinase activity;GO:0004674:protein serine/threonine kinase activity;GO:0004693:cyclin-dependent protein serine/threonine kinase activity;GO:0005515:protein binding;GO:0005524:ATP binding;GO:0030332:cyclin binding;GO:0032403:protein complex binding;
ENSG00000088298	-9.3807	5.65593	1.06732e-08	2.67546e-06	20	33703167	33865928	-	EDEM2	ER degradation enhancer%2C mannosidase alpha-like 2 [Source:HGNC Symbol%3BAcc:15877]	GO:0006457:protein folding;GO:0006986:response to unfolded protein;GO:0018279:protein N-linked glycosylation via asparagine;GO:0043687:post-translational protein modification;GO:0044267:cellular protein metabolic process;	GO:0005576:extracellular region;GO:0005788:endoplasmic reticulum lumen;GO:0005789:endoplasmic reticulum membrane;GO:0016020:membrane;	GO:0004571:mannosyl-oligosaccharide 1,2-alpha-mannosidase activity;GO:0005509:calcium ion binding;
ENSG00000104375	-9.3807	5.65593	1.06732e-08	2.67546e-06	8	99413631	99955055	-	STK3	serine/threonine kinase 3 [Source:HGNC Symbol%3BAcc:11406]	GO:0001841:neural tube formation;GO:0003157:endocardium development;GO:0006468:protein phosphorylation;GO:0006915:apoptotic process;GO:0007165:signal transduction;GO:0007417:central nervous system development;GO:0008285:negative regulation of cell proliferation;GO:0035329:hippo signaling;GO:0043065:positive regulation of apoptotic process;GO:0046330:positive regulation of JNK cascade;GO:0046621:n…	GO:0005634:nucleus;GO:0005737:cytoplasm;GO:0005829:cytosol;	GO:0000287:magnesium ion binding;GO:0004672:protein kinase activity;GO:0004674:protein serine/threonine kinase activity;GO:0005515:protein binding;GO:0005524:ATP binding;GO:0043539:protein serine/threonine kinase activator activity;GO:0046983:protein dimerization activity;
ENSG00000173559	-9.3807	5.65593	1.06732e-08	2.67546e-06	2	192542794	192561385	+	NABP1	nucleic acid binding protein 1 [Source:HGNC Symbol%3BAcc:26232]	GO:0000075:cell cycle checkpoint;GO:0000724:double-strand break repair via homologous recombination;GO:0006281:DNA repair;GO:0006974:cellular response to DNA damage stimulus;GO:0010212:response to ionizing radiation;	GO:0005634:nucleus;GO:0070876:SOSS complex;	GO:0003676:nucleic acid binding;GO:0003697:single-stranded DNA binding;GO:0003723:RNA binding;
ENSG00000226383	-9.3807	5.65593	1.06732e-08	2.67546e-06	2	156868129	156881125	-	AC093375.1	-	-	-	-
ENSG00000210127	9.35981	5.78815	1.06732e-08	2.67546e-06	MT	5587	5655	-	MT-TA	mitochondrially encoded tRNA alanine [Source:HGNC Symbol%3BAcc:7475]	-	-	-
ENSG00000011009	9.34472	5.77418	1.06732e-08	2.67546e-06	1	24117460	24122029	+	LYPLA2	lysophospholipase II [Source:HGNC Symbol%3BAcc:6738]	GO:0006631:fatty acid metabolic process;	GO:0005737:cytoplasm;	GO:0016787:hydrolase activity;
ENSG00000055147	9.34472	5.77418	1.06732e-08	2.67546e-06	5	153369688	153418496	-	FAM114A2	family with sequence similarity 114%2C member A2 [Source:HGNC Symbol%3BAcc:1333]	GO:0008150:biological_process;	GO:0005575:cellular_component;	GO:0017076:purine nucleotide binding;
ENSG00000165389	9.34472	5.77418	1.06732e-08	2.67546e-06	14	34901995	34931562	-	SPTSSA	serine palmitoyltransferase%2C small subunit A [Source:HGNC Symbol%3BAcc:20361]	GO:0030148:sphingolipid biosynthetic process;	GO:0016021:integral component of membrane;GO:0017059:serine C-palmitoyltransferase complex;	GO:0004758:serine C-palmitoyltransferase activity;GO:0005515:protein binding;
ENSG00000087302	-4.96488	6.89749	1.15908e-08	2.89296e-06	14	52456193	52471420	+	C14orf166	chromosome 14 open reading frame 166 [Source:HGNC Symbol%3BAcc:23169]	GO:0006351:transcription, DNA-templated;GO:0019048:modulation by virus of host morphology or physiology;GO:0045944:positive regulation of transcription from RNA polymerase II promoter;	GO:0005634:nucleus;GO:0005730:nucleolus;GO:0005815:microtubule organizing center;GO:0048471:perinuclear region of cytoplasm;GO:0072669:tRNA-splicing ligase complex;	GO:0000993:RNA polymerase II core binding;GO:0005515:protein binding;GO:0042802:identical protein binding;
ENSG00000080200	-9.35967	5.6351	1.18591e-08	2.90975e-06	3	97595819	97663810	+	CRYBG3	beta-gamma crystallin domain containing 3 [Source:HGNC Symbol%3BAcc:34427]	-	-	-
ENSG00000131023	-9.35967	5.6351	1.18591e-08	2.90975e-06	6	149979289	150039392	-	LATS1	large tumor suppressor kinase 1 [Source:HGNC Symbol%3BAcc:6514]	GO:0000086:G2/M transition of mitotic cell cycle;GO:0000819:sister chromatid segregation;GO:0006468:protein phosphorylation;GO:0007067:mitotic nuclear division;GO:0009755:hormone-mediated signaling pathway;GO:0030216:keratinocyte differentiation;GO:0030833:regulation of actin filament polymerization;GO:0033138:positive regulation of peptidyl-serine phosphorylation;GO:0035329:hippo signaling;GO:00…	GO:0000922:spindle pole;GO:0005815:microtubule organizing center;GO:0005829:cytosol;	GO:0000287:magnesium ion binding;GO:0004674:protein serine/threonine kinase activity;GO:0005515:protein binding;GO:0005524:ATP binding;GO:0019901:protein kinase binding;
ENSG00000135503	9.32948	5.76007	1.18591e-08	2.90975e-06	12	52345451	52390862	+	ACVR1B	activin A receptor%2C type IB [Source:HGNC Symbol%3BAcc:172]	GO:0000082:G1/S transition of mitotic cell cycle;GO:0001701:in utero embryonic development;GO:0001942:hair follicle development;GO:0006355:regulation of transcription, DNA-templated;GO:0006468:protein phosphorylation;GO:0007165:signal transduction;GO:0007178:transmembrane receptor protein serine/threonine kinase signaling pathway;GO:0007417:central nervous system development;GO:0010862:positive r…	GO:0005886:plasma membrane;GO:0005887:integral component of plasma membrane;GO:0009986:cell surface;GO:0016020:membrane;	GO:0004674:protein serine/threonine kinase activity;GO:0004675:transmembrane receptor protein serine/threonine kinase activity;GO:0004702:receptor signaling protein serine/threonine kinase activity;GO:0005024:transforming growth factor beta-activated receptor activity;GO:0005515:protein binding;GO:0005524:ATP binding;GO:0016361:activin receptor activity, type I;GO:0017002:activin-activated recept…
ENSG00000176058	9.32948	5.76007	1.18591e-08	2.90975e-06	9	140086069	140098645	-	TPRN	taperin [Source:HGNC Symbol%3BAcc:26894]	GO:0007605:sensory perception of sound;	GO:0032420:stereocilium;	GO:0003674:molecular_function;GO:0019902:phosphatase binding;
ENSG00000140264	6.57122	6.38374	1.21666e-08	2.97261e-06	15	44069285	44094787	+	SERF2	small EDRK-rich factor 2 [Source:HGNC Symbol%3BAcc:10757]	GO:0008150:biological_process;	GO:0005634:nucleus;GO:0005829:cytosol;	GO:0003674:molecular_function;
ENSG00000106610	-9.33833	5.61397	1.31916e-08	3.15644e-06	7	66767608	66786513	+	STAG3L4	stromal antigen 3-like 4 (pseudogene) [Source:HGNC Symbol%3BAcc:33887]	-	-	-
ENSG00000144677	-9.33833	5.61397	1.31916e-08	3.15644e-06	3	37903451	38025960	+	CTDSPL	CTD (carboxy-terminal domain%2C RNA polymerase II%2C polypeptide A) small phosphatase-like [Source:HGNC Symbol%3BAcc:16890]	GO:0008150:biological_process;	GO:0005575:cellular_component;GO:0005634:nucleus;	GO:0003674:molecular_function;GO:0004721:phosphoprotein phosphatase activity;GO:0016791:phosphatase activity;GO:0046872:metal ion binding;
ENSG00000187650	-9.33833	5.61397	1.31916e-08	3.15644e-06	19	5904869	5910864	+	VMAC	vimentin-type intermediate filament associated coiled-coil protein [Source:HGNC Symbol%3BAcc:33803]	-	GO:0005737:cytoplasm;	-
ENSG00000162736	9.31407	5.74582	1.31916e-08	3.15644e-06	1	160313062	160328742	+	NCSTN	nicastrin [Source:HGNC Symbol%3BAcc:17091]	GO:0002262:myeloid cell homeostasis;GO:0006508:proteolysis;GO:0006509:membrane protein ectodomain proteolysis;GO:0007219:Notch signaling pathway;GO:0007220:Notch receptor processing;GO:0016485:protein processing;GO:0031293:membrane protein intracellular domain proteolysis;GO:0042098:T cell proliferation;GO:0042987:amyloid precursor protein catabolic process;GO:0043065:positive regulation of apopt…	GO:0005765:lysosomal membrane;GO:0005783:endoplasmic reticulum;GO:0005794:Golgi apparatus;GO:0005886:plasma membrane;GO:0005887:integral component of plasma membrane;GO:0016021:integral component of membrane;GO:0042470:melanosome;	GO:0004175:endopeptidase activity;GO:0005515:protein binding;
ENSG00000140259	-6.36865	5.63079	1.31916e-08	3.15644e-06	15	44096690	44117000	-	MFAP1	microfibrillar-associated protein 1 [Source:HGNC Symbol%3BAcc:7032]	GO:0008150:biological_process;GO:0030198:extracellular matrix organization;	GO:0001527:microfibril;GO:0005576:extracellular region;	GO:0003674:molecular_function;
ENSG00000124209	-9.31667	5.59254	1.46906e-08	3.4163e-06	20	56884752	56942563	+	RAB22A	RAB22A%2C member RAS oncogene family [Source:HGNC Symbol%3BAcc:9764]	GO:0006897:endocytosis;GO:0007032:endosome organization;GO:0007264:small GTPase mediated signal transduction;GO:0015031:protein transport;	GO:0001726:ruffle;GO:0005769:early endosome;GO:0005886:plasma membrane;GO:0010008:endosome membrane;GO:0015629:actin cytoskeleton;GO:0030670:phagocytic vesicle membrane;GO:0045335:phagocytic vesicle;	GO:0003924:GTPase activity;GO:0005515:protein binding;GO:0005525:GTP binding;GO:0019003:GDP binding;
ENSG00000165102	-9.31667	5.59254	1.46906e-08	3.4163e-06	8	42995556	43057998	+	HGSNAT	heparan-alpha-glucosaminide N-acetyltransferase [Source:HGNC Symbol%3BAcc:26527]	GO:0005975:carbohydrate metabolic process;GO:0006027:glycosaminoglycan catabolic process;GO:0007041:lysosomal transport;GO:0030203:glycosaminoglycan metabolic process;GO:0044281:small molecule metabolic process;GO:0051259:protein oligomerization;	GO:0005765:lysosomal membrane;GO:0016021:integral component of membrane;	GO:0015019:heparan-alpha-glucosaminide N-acetyltransferase activity;GO:0016746:transferase activity, transferring acyl groups;
ENSG00000197576	-9.31667	5.59254	1.46906e-08	3.4163e-06	7	27168126	27170418	-	HOXA4	homeobox A4 [Source:HGNC Symbol%3BAcc:5105]	GO:0006351:transcription, DNA-templated;GO:0007275:multicellular organismal development;GO:0009653:anatomical structure morphogenesis;GO:0009952:anterior/posterior pattern specification;GO:0048704:embryonic skeletal system morphogenesis;	GO:0005634:nucleus;	GO:0003700:sequence-specific DNA binding transcription factor activity;GO:0043565:sequence-specific DNA binding;
ENSG00000079313	9.2985	5.73142	1.46906e-08	3.4163e-06	19	1815248	1848452	-	REXO1	REX1%2C RNA exonuclease 1 homolog (S. cerevisiae) [Source:HGNC Symbol%3BAcc:24616]	-	GO:0005634:nucleus;GO:0005730:nucleolus;	GO:0003676:nucleic acid binding;GO:0004527:exonuclease activity;
ENSG00000167881	9.2985	5.73142	1.46906e-08	3.4163e-06	17	74035184	74068734	-	SRP68	signal recognition particle 68kDa [Source:HGNC Symbol%3BAcc:11302]	GO:0006412:translation;GO:0006614:SRP-dependent cotranslational protein targeting to membrane;GO:0010467:gene expression;GO:0042493:response to drug;GO:0044267:cellular protein metabolic process;	GO:0005730:nucleolus;GO:0005737:cytoplasm;GO:0005783:endoplasmic reticulum;GO:0005786:signal recognition particle, endoplasmic reticulum targeting;GO:0005829:cytosol;GO:0005840:ribosome;	GO:0005047:signal recognition particle binding;GO:0008312:7S RNA binding;GO:0030942:endoplasmic reticulum signal peptide binding;
ENSG00000169021	9.2985	5.73142	1.46906e-08	3.4163e-06	19	29698173	29704448	-	UQCRFS1	ubiquinol-cytochrome c reductase%2C Rieske iron-sulfur polypeptide 1 [Source:HGNC Symbol%3BAcc:12587]	GO:0009725:response to hormone;GO:0022904:respiratory electron transport chain;GO:0042493:response to drug;GO:0044237:cellular metabolic process;GO:0044281:small molecule metabolic process;GO:0046677:response to antibiotic;GO:0055114:oxidation-reduction process;	GO:0005739:mitochondrion;GO:0005743:mitochondrial inner membrane;GO:0005750:mitochondrial respiratory chain complex III;GO:0016021:integral component of membrane;	GO:0008121:ubiquinol-cytochrome-c reductase activity;GO:0032403:protein complex binding;GO:0046872:metal ion binding;GO:0051537:2 iron, 2 sulfur cluster binding;
ENSG00000221963	9.2985	5.73142	1.46906e-08	3.4163e-06	22	36044442	36064456	+	APOL6	apolipoprotein L%2C 6 [Source:HGNC Symbol%3BAcc:14870]	GO:0006869:lipid transport;GO:0042157:lipoprotein metabolic process;	GO:0005576:extracellular region;GO:0005737:cytoplasm;	GO:0005319:lipid transporter activity;GO:0008289:lipid binding;
ENSG00000099822	5.82331	6.56602	1.52861e-08	3.54056e-06	19	589893	617159	+	HCN2	hyperpolarization activated cyclic nucleotide-gated potassium channel 2 [Source:HGNC Symbol%3BAcc:4846]	GO:0006812:cation transport;GO:0006936:muscle contraction;GO:0007267:cell-cell signaling;GO:0007268:synaptic transmission;GO:0042391:regulation of membrane potential;GO:0071805:potassium ion transmembrane transport;	GO:0005886:plasma membrane;GO:0008076:voltage-gated potassium channel complex;	GO:0005249:voltage-gated potassium channel activity;GO:0005261:cation channel activity;GO:0005272:sodium channel activity;GO:0030552:cAMP binding;
ENSG00000133119	9.28276	5.71688	1.63792e-08	3.74876e-06	13	34392186	34540695	+	RFC3	replication factor C (activator 1) 3%2C 38kDa [Source:HGNC Symbol%3BAcc:9971]	GO:0000278:mitotic cell cycle;GO:0000722:telomere maintenance via recombination;GO:0000723:telomere maintenance;GO:0000731:DNA synthesis involved in DNA repair;GO:0006260:DNA replication;GO:0006271:DNA strand elongation involved in DNA replication;GO:0006281:DNA repair;GO:0006283:transcription-coupled nucleotide-excision repair;GO:0006289:nucleotide-excision repair;GO:0006297:nucleotide-excision …	GO:0005654:nucleoplasm;GO:0005663:DNA replication factor C complex;	GO:0000166:nucleotide binding;GO:0003677:DNA binding;GO:0003689:DNA clamp loader activity;GO:0005515:protein binding;GO:0016887:ATPase activity;
ENSG00000145715	9.28276	5.71688	1.63792e-08	3.74876e-06	5	86563705	86687748	+	RASA1	RAS p21 protein activator (GTPase activating protein) 1 [Source:HGNC Symbol%3BAcc:9871]	GO:0000910:cytokinesis;GO:0001570:vasculogenesis;GO:0001953:negative regulation of cell-matrix adhesion;GO:0007162:negative regulation of cell adhesion;GO:0007165:signal transduction;GO:0008360:regulation of cell shape;GO:0009790:embryo development;GO:0030833:regulation of actin filament polymerization;GO:0035556:intracellular signal transduction;GO:0043524:negative regulation of neuron apoptotic…	GO:0001726:ruffle;GO:0005622:intracellular;GO:0005737:cytoplasm;GO:0005829:cytosol;GO:0031235:intrinsic component of the cytoplasmic side of the plasma membrane;	GO:0001948:glycoprotein binding;GO:0005096:GTPase activator activity;GO:0005102:receptor binding;GO:0005515:protein binding;GO:0005543:phospholipid binding;GO:0019870:potassium channel inhibitor activity;GO:0051020:GTPase binding;
ENSG00000250425	9.28276	5.71688	1.63792e-08	3.74876e-06	4	9756522	9757402	+	OR7E35P	olfactory receptor%2C family 7%2C subfamily E%2C member 35 pseudogene [Source:HGNC Symbol%3BAcc:8408]	-	-	-
ENSG00000102882	-9.29467	5.57079	1.82837e-08	4.04092e-06	16	30125426	30134827	-	MAPK3	mitogen-activated protein kinase 3 [Source:HGNC Symbol%3BAcc:6877]	GO:0000165:MAPK cascade;GO:0000186:activation of MAPKK activity;GO:0000187:activation of MAPK activity;GO:0001934:positive regulation of protein phosphorylation;GO:0002224:toll-like receptor signaling pathway;GO:0002755:MyD88-dependent toll-like receptor signaling pathway;GO:0002756:MyD88-independent toll-like receptor signaling pathway;GO:0006351:transcription, DNA-templated;GO:0006360:transcrip…	GO:0005634:nucleus;GO:0005654:nucleoplasm;GO:0005730:nucleolus;GO:0005739:mitochondrion;GO:0005769:early endosome;GO:0005770:late endosome;GO:0005794:Golgi apparatus;GO:0005829:cytosol;GO:0005856:cytoskeleton;GO:0005901:caveola;GO:0005925:focal adhesion;GO:0015630:microtubule cytoskeleton;GO:0031143:pseudopodium;	GO:0001784:phosphotyrosine binding;GO:0004707:MAP kinase activity;GO:0005515:protein binding;GO:0005524:ATP binding;GO:0019902:phosphatase binding;
ENSG00000213047	-9.29467	5.57079	1.82837e-08	4.04092e-06	1	197473878	197744826	-	DENND1B	DENN/MADD domain containing 1B [Source:HGNC Symbol%3BAcc:28404]	GO:0015031:protein transport;	GO:0005829:cytosol;GO:0030136:clathrin-coated vesicle;	GO:0017112:Rab guanyl-nucleotide exchange factor activity;
ENSG00000245937	-9.29467	5.57079	1.82837e-08	4.04092e-06	5	127276118	127418864	-	CTC-228N24.3	-	-	-	-
ENSG00000103111	9.26684	5.70218	1.82837e-08	4.04092e-06	16	77224732	77236302	+	MON1B	MON1 secretory trafficking family member B [Source:HGNC Symbol%3BAcc:25020]	-	-	GO:0005515:protein binding;
ENSG00000198715	9.26684	5.70218	1.82837e-08	4.04092e-06	1	156259880	156265463	-	C1orf85	chromosome 1 open reading frame 85 [Source:HGNC Symbol%3BAcc:29436]	GO:0030522:intracellular receptor signaling pathway;GO:0045944:positive regulation of transcription from RNA polymerase II promoter;	GO:0005634:nucleus;GO:0005764:lysosome;GO:0005765:lysosomal membrane;GO:0005829:cytosol;GO:0016021:integral component of membrane;	GO:0000988:protein binding transcription factor activity;GO:0003700:sequence-specific DNA binding transcription factor activity;GO:0004879:ligand-activated sequence-specific DNA binding RNA polymerase II transcription factor activity;GO:0044212:transcription regulatory region DNA binding;
ENSG00000249855	9.26684	5.70218	1.82837e-08	4.04092e-06	5	43495175	43496556	-	EEF1A1P19	eukaryotic translation elongation factor 1 alpha 1 pseudogene 19 [Source:HGNC Symbol%3BAcc:37892]	-	-	-
ENSG00000124782	9.25075	5.68732	1.82837e-08	4.04092e-06	6	7107830	7252213	+	RREB1	ras responsive element binding protein 1 [Source:HGNC Symbol%3BAcc:10449]	GO:0006355:regulation of transcription, DNA-templated;GO:0006366:transcription from RNA polymerase II promoter;GO:0007265:Ras protein signal transduction;GO:0007275:multicellular organismal development;GO:0045892:negative regulation of transcription, DNA-templated;GO:0045893:positive regulation of transcription, DNA-templated;	GO:0005634:nucleus;GO:0005737:cytoplasm;GO:0016604:nuclear body;GO:0016607:nuclear speck;	GO:0003676:nucleic acid binding;GO:0003677:DNA binding;GO:0003700:sequence-specific DNA binding transcription factor activity;GO:0046872:metal ion binding;
ENSG00000163655	9.25075	5.68732	1.82837e-08	4.04092e-06	3	155588325	155661815	+	GMPS	guanine monphosphate synthase [Source:HGNC Symbol%3BAcc:4378]	GO:0006144:purine nucleobase metabolic process;GO:0006177:GMP biosynthetic process;GO:0006541:glutamine metabolic process;GO:0009113:purine nucleobase biosynthetic process;GO:0009168:purine ribonucleoside monophosphate biosynthetic process;GO:0044281:small molecule metabolic process;GO:0055086:nucleobase-containing small molecule metabolic process;	GO:0005829:cytosol;	GO:0003921:GMP synthase activity;GO:0003922:GMP synthase (glutamine-hydrolyzing) activity;GO:0005524:ATP binding;GO:0016462:pyrophosphatase activity;
ENSG00000197969	9.25075	5.68732	1.82837e-08	4.04092e-06	9	79792269	80036457	+	VPS13A	vacuolar protein sorting 13 homolog A (S. cerevisiae) [Source:HGNC Symbol%3BAcc:1908]	GO:0006895:Golgi to endosome transport;GO:0007399:nervous system development;GO:0007626:locomotory behavior;GO:0008104:protein localization;GO:0008219:cell death;GO:0015031:protein transport;GO:0035176:social behavior;	GO:0005622:intracellular;GO:0031045:dense core granule;	GO:0005515:protein binding;
ENSG00000112299	-9.27234	5.54872	2.04348e-08	4.43174e-06	6	133002729	133035188	-	VNN1	vanin 1 [Source:HGNC Symbol%3BAcc:12705]	GO:0002526:acute inflammatory response;GO:0002544:chronic inflammatory response;GO:0006928:movement of cell or subcellular component;GO:0006954:inflammatory response;GO:0006979:response to oxidative stress;GO:0015939:pantothenate metabolic process;GO:0016337:single organismal cell-cell adhesion;GO:0033089:positive regulation of T cell differentiation in thymus;GO:0043066:negative regulation of ap…	GO:0005886:plasma membrane;GO:0016021:integral component of membrane;GO:0031225:anchored component of membrane;	GO:0017159:pantetheine hydrolase activity;GO:0034235:GPI anchor binding;
ENSG00000127989	-9.27234	5.54872	2.04348e-08	4.43174e-06	7	91321323	91510034	-	MTERF	mitochondrial transcription termination factor [Source:HGNC Symbol%3BAcc:21463]	GO:0006353:DNA-templated transcription, termination;GO:0006355:regulation of transcription, DNA-templated;GO:0006390:transcription from mitochondrial promoter;GO:0006393:termination of mitochondrial transcription;GO:0010467:gene expression;GO:0032392:DNA geometric change;	GO:0005739:mitochondrion;GO:0005759:mitochondrial matrix;GO:0042645:mitochondrial nucleoid;	GO:0003690:double-stranded DNA binding;GO:0005515:protein binding;
ENSG00000163517	-9.27234	5.54872	2.04348e-08	4.43174e-06	3	13521224	13547916	+	HDAC11	histone deacetylase 11 [Source:HGNC Symbol%3BAcc:19086]	GO:0006351:transcription, DNA-templated;GO:0006355:regulation of transcription, DNA-templated;GO:0014003:oligodendrocyte development;GO:0016568:chromatin modification;GO:0016575:histone deacetylation;	GO:0000118:histone deacetylase complex;GO:0005634:nucleus;GO:0005886:plasma membrane;	GO:0004407:histone deacetylase activity;GO:0008134:transcription factor binding;GO:0016787:hydrolase activity;GO:0032041:NAD-dependent histone deacetylase activity (H3-K14 specific);GO:0046969:NAD-dependent histone deacetylase activity (H3-K9 specific);GO:0046970:NAD-dependent histone deacetylase activity (H4-K16 specific);GO:0097372:NAD-dependent histone deacetylase activity (H3-K18 specific);
ENSG00000179965	-9.27234	5.54872	2.04348e-08	4.43174e-06	16	30418618	30440920	+	ZNF771	zinc finger protein 771 [Source:HGNC Symbol%3BAcc:29653]	GO:0006351:transcription, DNA-templated;GO:0006355:regulation of transcription, DNA-templated;	GO:0005634:nucleus;	GO:0003677:DNA binding;GO:0046872:metal ion binding;
ENSG00000157916	9.23448	5.67231	2.04348e-08	4.43174e-06	1	2323267	2336883	+	RER1	retention in endoplasmic reticulum sorting receptor 1 [Source:HGNC Symbol%3BAcc:30309]	GO:0006890:retrograde vesicle-mediated transport, Golgi to ER;	GO:0016021:integral component of membrane;GO:0030173:integral component of Golgi membrane;	GO:0003674:molecular_function;
ENSG00000125779	-4.81198	6.93899	2.2413e-08	4.84264e-06	20	3869486	3907605	+	PANK2	pantothenate kinase 2 [Source:HGNC Symbol%3BAcc:15894]	GO:0006766:vitamin metabolic process;GO:0006767:water-soluble vitamin metabolic process;GO:0008219:cell death;GO:0009108:coenzyme biosynthetic process;GO:0015937:coenzyme A biosynthetic process;GO:0015939:pantothenate metabolic process;GO:0044281:small molecule metabolic process;	GO:0005758:mitochondrial intermembrane space;	GO:0004594:pantothenate kinase activity;GO:0005524:ATP binding;
ENSG00000079134	-9.24966	5.52632	2.28675e-08	4.85033e-06	18	214520	268050	-	THOC1	THO complex 1 [Source:HGNC Symbol%3BAcc:19070]	GO:0006351:transcription, DNA-templated;GO:0006396:RNA processing;GO:0006397:mRNA processing;GO:0006406:mRNA export from nucleus;GO:0006915:apoptotic process;GO:0007165:signal transduction;GO:0008380:RNA splicing;GO:0032784:regulation of DNA-templated transcription, elongation;GO:0046784:viral mRNA export from host cell nucleus;	GO:0000346:transcription export complex;GO:0000347:THO complex;GO:0000445:THO complex part of transcription export complex;GO:0005634:nucleus;GO:0005730:nucleolus;GO:0005737:cytoplasm;GO:0016363:nuclear matrix;GO:0016607:nuclear speck;	GO:0003677:DNA binding;GO:0003723:RNA binding;GO:0005515:protein binding;
ENSG00000130714	-9.24966	5.52632	2.28675e-08	4.85033e-06	9	134378289	134399193	+	POMT1	protein-O-mannosyltransferase 1 [Source:HGNC Symbol%3BAcc:9202]	GO:0005975:carbohydrate metabolic process;GO:0006493:protein O-linked glycosylation;GO:0007275:multicellular organismal development;GO:0030198:extracellular matrix organization;	GO:0001669:acrosomal vesicle;GO:0005783:endoplasmic reticulum;GO:0005789:endoplasmic reticulum membrane;GO:0016020:membrane;GO:0016021:integral component of membrane;GO:0016529:sarcoplasmic reticulum;	GO:0000030:mannosyltransferase activity;GO:0004169:dolichyl-phosphate-mannose-protein mannosyltransferase activity;GO:0046872:metal ion binding;
ENSG00000138101	-9.24966	5.52632	2.28675e-08	4.85033e-06	2	25600067	25896503	-	DTNB	dystrobrevin%2C beta [Source:HGNC Symbol%3BAcc:3058]	-	GO:0005737:cytoplasm;GO:0045202:synapse;	GO:0005509:calcium ion binding;GO:0008270:zinc ion binding;
ENSG00000250899	-9.24966	5.52632	2.28675e-08	4.85033e-06	12	3150603	3154116	+	RP11-253E3.3	-	-	-	-
ENSG00000196922	9.21802	5.65713	2.28675e-08	4.85033e-06	8	146198975	146228281	-	ZNF252P	zinc finger protein 252%2C pseudogene [Source:HGNC Symbol%3BAcc:13046]	-	-	-
ENSG00000116747	-4.44617	7.89842	2.44515e-08	5.16739e-06	1	193028552	193060907	+	TROVE2	TROVE domain family%2C member 2 [Source:HGNC Symbol%3BAcc:11313]	GO:0006383:transcription from RNA polymerase III promoter;GO:0060271:cilium morphogenesis;	GO:0005634:nucleus;GO:0005730:nucleolus;GO:0005737:cytoplasm;GO:0030529:ribonucleoprotein complex;	GO:0003723:RNA binding;GO:0046872:metal ion binding;
ENSG00000103496	-9.22661	5.50357	2.56226e-08	5.26126e-06	16	31044210	31054296	+	STX4	syntaxin 4 [Source:HGNC Symbol%3BAcc:11439]	GO:0006836:neurotransmitter transport;GO:0006886:intracellular protein transport;GO:0006892:post-Golgi vesicle-mediated transport;GO:0007596:blood coagulation;GO:0016192:vesicle-mediated transport;GO:0030168:platelet activation;	GO:0005773:vacuole;GO:0005802:trans-Golgi network;GO:0005829:cytosol;GO:0005886:plasma membrane;GO:0009986:cell surface;GO:0016020:membrane;GO:0016021:integral component of membrane;GO:0016323:basolateral plasma membrane;GO:0031201:SNARE complex;GO:0035749:myelin sheath adaxonal region;GO:0042581:specific granule;GO:0043219:lateral loop;GO:0048471:perinuclear region of cytoplasm;	GO:0000149:SNARE binding;GO:0005484:SNAP receptor activity;GO:0005515:protein binding;
ENSG00000103995	-9.22661	5.50357	2.56226e-08	5.26126e-06	15	49005125	49103343	-	CEP152	centrosomal protein 152kDa [Source:HGNC Symbol%3BAcc:29298]	GO:0000086:G2/M transition of mitotic cell cycle;GO:0000278:mitotic cell cycle;GO:0051298:centrosome duplication;	GO:0005634:nucleus;GO:0005730:nucleolus;GO:0005737:cytoplasm;GO:0005813:centrosome;GO:0005829:cytosol;	GO:0005515:protein binding;GO:0019901:protein kinase binding;
ENSG00000130758	-9.22661	5.50357	2.56226e-08	5.26126e-06	19	40697651	40721482	+	MAP3K10	mitogen-activated protein kinase kinase kinase 10 [Source:HGNC Symbol%3BAcc:6849]	GO:0007165:signal transduction;GO:0007224:smoothened signaling pathway;GO:0007254:JNK cascade;GO:0007256:activation of JNKK activity;GO:0007257:activation of JUN kinase activity;GO:0018105:peptidyl-serine phosphorylation;GO:0018107:peptidyl-threonine phosphorylation;GO:0043433:negative regulation of sequence-specific DNA binding transcription factor activity;GO:0043507:positive regulation of JUN …	GO:0005737:cytoplasm;	GO:0003714:transcription corepressor activity;GO:0004672:protein kinase activity;GO:0004674:protein serine/threonine kinase activity;GO:0004706:JUN kinase kinase kinase activity;GO:0004709:MAP kinase kinase kinase activity;GO:0005524:ATP binding;GO:0042803:protein homodimerization activity;GO:0043425:bHLH transcription factor binding;
ENSG00000155980	-9.22661	5.50357	2.56226e-08	5.26126e-06	12	57943781	57980415	+	KIF5A	kinesin family member 5A [Source:HGNC Symbol%3BAcc:6323]	GO:0007018:microtubule-based movement;GO:0007268:synaptic transmission;GO:0007596:blood coagulation;GO:0008219:cell death;GO:0019886:antigen processing and presentation of exogenous peptide antigen via MHC class II;	GO:0005829:cytosol;GO:0005871:kinesin complex;GO:0005874:microtubule;GO:0016020:membrane;GO:0048471:perinuclear region of cytoplasm;	GO:0003774:motor activity;GO:0003777:microtubule motor activity;GO:0005515:protein binding;GO:0005524:ATP binding;GO:0008017:microtubule binding;
ENSG00000101843	9.20137	5.64179	2.56226e-08	5.26126e-06	X	107327437	107334848	-	PSMD10	proteasome (prosome%2C macropain) 26S subunit%2C non-ATPase%2C 10 [Source:HGNC Symbol%3BAcc:9555]	GO:0000082:G1/S transition of mitotic cell cycle;GO:0000122:negative regulation of transcription from RNA polymerase II promoter;GO:0000209:protein polyubiquitination;GO:0000278:mitotic cell cycle;GO:0002474:antigen processing and presentation of peptide antigen via MHC class I;GO:0002479:antigen processing and presentation of exogenous peptide antigen via MHC class I, TAP-dependent;GO:0006521:re…	GO:0000502:proteasome complex;GO:0005634:nucleus;GO:0005654:nucleoplasm;GO:0005737:cytoplasm;GO:0005829:cytosol;GO:0005838:proteasome regulatory particle;GO:0008540:proteasome regulatory particle, base subcomplex;GO:0015629:actin cytoskeleton;GO:0045111:intermediate filament cytoskeleton;	GO:0005515:protein binding;GO:0008134:transcription factor binding;
ENSG00000124102	9.20137	5.64179	2.56226e-08	5.26126e-06	20	43803517	43805185	+	PI3	peptidase inhibitor 3%2C skin-derived [Source:HGNC Symbol%3BAcc:8947]	GO:0007620:copulation;GO:0010951:negative regulation of endopeptidase activity;	GO:0005578:proteinaceous extracellular matrix;	GO:0004866:endopeptidase inhibitor activity;GO:0004867:serine-type endopeptidase inhibitor activity;
ENSG00000155729	9.20137	5.64179	2.56226e-08	5.26126e-06	2	201353675	201384507	-	KCTD18	potassium channel tetramerization domain containing 18 [Source:HGNC Symbol%3BAcc:26446]	GO:0051260:protein homooligomerization;	-	-
ENSG00000177733	9.20137	5.64179	2.56226e-08	5.26126e-06	5	137087075	137090039	-	HNRNPA0	heterogeneous nuclear ribonucleoprotein A0 [Source:HGNC Symbol%3BAcc:5030]	GO:0000398:mRNA splicing, via spliceosome;GO:0006397:mRNA processing;GO:0006954:inflammatory response;GO:0008380:RNA splicing;GO:0010467:gene expression;GO:0032496:response to lipopolysaccharide;GO:0070935:3'-UTR-mediated mRNA stabilization;	GO:0005634:nucleus;GO:0005654:nucleoplasm;GO:0005730:nucleolus;GO:0030529:ribonucleoprotein complex;	GO:0000166:nucleotide binding;GO:0003723:RNA binding;GO:0017091:AU-rich element binding;GO:0019901:protein kinase binding;
ENSG00000061676	5.36169	6.66914	2.63704e-08	5.39569e-06	2	183773843	183903586	-	NCKAP1	NCK-associated protein 1 [Source:HGNC Symbol%3BAcc:7666]	GO:0001701:in utero embryonic development;GO:0001756:somitogenesis;GO:0001843:neural tube closure;GO:0006915:apoptotic process;GO:0007354:zygotic determination of anterior/posterior axis, embryo;GO:0007417:central nervous system development;GO:0007492:endoderm development;GO:0008078:mesodermal cell migration;GO:0010172:embryonic body morphogenesis;GO:0030032:lamellipodium assembly;GO:0030950:esta…	GO:0005829:cytosol;GO:0016021:integral component of membrane;GO:0031258:lamellipodium membrane;	GO:0005515:protein binding;
ENSG00000205581	-5.44514	6.17873	2.70301e-08	5.5112e-06	21	40714241	40721573	-	HMGN1	high mobility group nucleosome binding domain 1 [Source:HGNC Symbol%3BAcc:4984]	GO:0000720:pyrimidine dimer repair by nucleotide-excision repair;GO:0006283:transcription-coupled nucleotide-excision repair;GO:0006325:chromatin organization;GO:0006357:regulation of transcription from RNA polymerase II promoter;GO:0009451:RNA modification;GO:0010224:response to UV-B;GO:0010225:response to UV-C;GO:0032786:positive regulation of DNA-templated transcription, elongation;GO:0040034:…	GO:0000785:chromatin;GO:0005634:nucleus;GO:0005737:cytoplasm;	GO:0003677:DNA binding;GO:0031492:nucleosomal DNA binding;
ENSG00000081014	-5.13498	6.58749	2.79325e-08	5.67519e-06	15	51200869	51298097	+	AP4E1	adaptor-related protein complex 4%2C epsilon 1 subunit [Source:HGNC Symbol%3BAcc:573]	GO:0006886:intracellular protein transport;GO:0016192:vesicle-mediated transport;	GO:0005794:Golgi apparatus;GO:0030117:membrane coat;	-
ENSG00000134013	-4.42192	7.94535	2.85781e-08	5.75991e-06	8	23154702	23282841	-	LOXL2	lysyl oxidase-like 2 [Source:HGNC Symbol%3BAcc:6666]	GO:0001666:response to hypoxia;GO:0001837:epithelial to mesenchymal transition;GO:0001935:endothelial cell proliferation;GO:0002040:sprouting angiogenesis;GO:0006351:transcription, DNA-templated;GO:0006464:cellular protein modification process;GO:0007155:cell adhesion;GO:0007568:aging;GO:0016570:histone modification;GO:0018277:protein deamination;GO:0030199:collagen fibril organization;GO:0032332…	GO:0005604:basement membrane;GO:0005615:extracellular space;GO:0005634:nucleus;GO:0005694:chromosome;GO:0016020:membrane;	GO:0003682:chromatin binding;GO:0003714:transcription corepressor activity;GO:0004720:protein-lysine 6-oxidase activity;GO:0005044:scavenger receptor activity;GO:0005507:copper ion binding;GO:0005515:protein binding;GO:0009055:electron carrier activity;GO:0035064:methylated histone binding;GO:0070492:oligosaccharide binding;
ENSG00000100664	9.18452	5.62628	2.87473e-08	5.75991e-06	14	103799881	103811362	+	EIF5	eukaryotic translation initiation factor 5 [Source:HGNC Symbol%3BAcc:3299]	GO:0006412:translation;GO:0006413:translational initiation;GO:0006446:regulation of translational initiation;GO:0010467:gene expression;GO:0016070:RNA metabolic process;GO:0044267:cellular protein metabolic process;	GO:0005737:cytoplasm;GO:0005829:cytosol;	GO:0003743:translation initiation factor activity;GO:0003924:GTPase activity;GO:0005525:GTP binding;GO:0008135:translation factor activity, RNA binding;
ENSG00000117395	9.18452	5.62628	2.87473e-08	5.75991e-06	1	43629846	43736607	-	EBNA1BP2	EBNA1 binding protein 2 [Source:HGNC Symbol%3BAcc:15531]	GO:0042254:ribosome biogenesis;	GO:0005634:nucleus;GO:0005730:nucleolus;GO:0016020:membrane;	-
ENSG00000158555	9.18452	5.62628	2.87473e-08	5.75991e-06	11	75145685	75236948	-	GDPD5	glycerophosphodiester phosphodiesterase domain containing 5 [Source:HGNC Symbol%3BAcc:28804]	GO:0006071:glycerol metabolic process;GO:0006629:lipid metabolic process;GO:0021522:spinal cord motor neuron differentiation;GO:0021895:cerebral cortex neuron differentiation;GO:0031175:neuron projection development;GO:0045746:negative regulation of Notch signaling pathway;GO:0048505:regulation of timing of cell differentiation;	GO:0012505:endomembrane system;GO:0016020:membrane;GO:0016021:integral component of membrane;GO:0030426:growth cone;GO:0048471:perinuclear region of cytoplasm;	GO:0008889:glycerophosphodiester phosphodiesterase activity;
ENSG00000108528	5.71649	6.46624	2.88696e-08	5.76447e-06	17	4840425	4843546	-	SLC25A11	solute carrier family 25 (mitochondrial carrier%3B oxoglutarate carrier)%2C member 11 [Source:HGNC Symbol%3BAcc:10981]	GO:0005975:carbohydrate metabolic process;GO:0006006:glucose metabolic process;GO:0006094:gluconeogenesis;GO:0006810:transport;GO:0015742:alpha-ketoglutarate transport;GO:0044281:small molecule metabolic process;	GO:0005743:mitochondrial inner membrane;GO:0005887:integral component of plasma membrane;GO:0016021:integral component of membrane;	GO:0015367:oxoglutarate:malate antiporter activity;
ENSG00000100567	6.41721	6.23979	2.91593e-08	5.80231e-06	14	58711549	58738730	+	PSMA3	proteasome (prosome%2C macropain) subunit%2C alpha type%2C 3 [Source:HGNC Symbol%3BAcc:9532]	GO:0000082:G1/S transition of mitotic cell cycle;GO:0000209:protein polyubiquitination;GO:0000278:mitotic cell cycle;GO:0002474:antigen processing and presentation of peptide antigen via MHC class I;GO:0002479:antigen processing and presentation of exogenous peptide antigen via MHC class I, TAP-dependent;GO:0006511:ubiquitin-dependent protein catabolic process;GO:0006521:regulation of cellular am…	GO:0000502:proteasome complex;GO:0005634:nucleus;GO:0005654:nucleoplasm;GO:0005737:cytoplasm;GO:0005829:cytosol;GO:0005839:proteasome core complex;GO:0019773:proteasome core complex, alpha-subunit complex;	GO:0004175:endopeptidase activity;GO:0004298:threonine-type endopeptidase activity;GO:0005515:protein binding;
ENSG00000204304	-4.7313	7.02873	3.06402e-08	6.07611e-06	6	32152512	32157963	-	PBX2	pre-B-cell leukemia homeobox 2 [Source:HGNC Symbol%3BAcc:8633]	GO:0006351:transcription, DNA-templated;GO:0009954:proximal/distal pattern formation;GO:0030326:embryonic limb morphogenesis;GO:0045944:positive regulation of transcription from RNA polymerase II promoter;	GO:0005634:nucleus;GO:0005667:transcription factor complex;	GO:0003682:chromatin binding;GO:0003700:sequence-specific DNA binding transcription factor activity;GO:0008134:transcription factor binding;GO:0043565:sequence-specific DNA binding;
ENSG00000112414	9.16748	5.61059	3.22964e-08	6.36095e-06	6	142622991	142767403	+	GPR126	G protein-coupled receptor 126 [Source:HGNC Symbol%3BAcc:13841]	GO:0007186:G-protein coupled receptor signaling pathway;GO:0007218:neuropeptide signaling pathway;	GO:0005886:plasma membrane;GO:0016021:integral component of membrane;	GO:0004930:G-protein coupled receptor activity;
ENSG00000124145	9.16748	5.61059	3.22964e-08	6.36095e-06	20	43953928	43977064	-	SDC4	syndecan 4 [Source:HGNC Symbol%3BAcc:10661]	GO:0001523:retinoid metabolic process;GO:0001657:ureteric bud development;GO:0005975:carbohydrate metabolic process;GO:0006024:glycosaminoglycan biosynthetic process;GO:0006027:glycosaminoglycan catabolic process;GO:0007603:phototransduction, visible light;GO:0008150:biological_process;GO:0030198:extracellular matrix organization;GO:0030203:glycosaminoglycan metabolic process;GO:0030204:chondroit…	GO:0005576:extracellular region;GO:0005796:Golgi lumen;GO:0005886:plasma membrane;GO:0005887:integral component of plasma membrane;GO:0005925:focal adhesion;GO:0009986:cell surface;GO:0016021:integral component of membrane;GO:0043034:costamere;GO:0043202:lysosomal lumen;GO:0045121:membrane raft;	GO:0001968:fibronectin binding;GO:0005080:protein kinase C binding;GO:0005515:protein binding;GO:0008092:cytoskeletal protein binding;GO:0070053:thrombospondin receptor activity;
ENSG00000167972	-4.7483	6.87743	3.41584e-08	6.70489e-06	16	2325882	2390747	-	ABCA3	ATP-binding cassette%2C sub-family A (ABC1)%2C member 3 [Source:HGNC Symbol%3BAcc:33]	GO:0006810:transport;GO:0042493:response to drug;GO:0055085:transmembrane transport;	GO:0005886:plasma membrane;GO:0016020:membrane;GO:0016021:integral component of membrane;GO:0097208:alveolar lamellar body;GO:0097233:alveolar lamellar body membrane;	GO:0005215:transporter activity;GO:0005524:ATP binding;GO:0016887:ATPase activity;GO:0042626:ATPase activity, coupled to transmembrane movement of substances;
ENSG00000133243	-4.73897	6.86842	3.58354e-08	6.72168e-06	19	1985447	2034880	-	BTBD2	BTB (POZ) domain containing 2 [Source:HGNC Symbol%3BAcc:15504]	-	GO:0000932:cytoplasmic mRNA processing body;	GO:0005515:protein binding;
ENSG00000113597	-9.17939	5.45701	3.63334e-08	6.72168e-06	5	64920543	64962060	+	TRAPPC13	trafficking protein particle complex 13 [Source:HGNC Symbol%3BAcc:25828]	-	-	-
ENSG00000125846	-9.17939	5.45701	3.63334e-08	6.72168e-06	20	18269121	18297640	+	ZNF133	zinc finger protein 133 [Source:HGNC Symbol%3BAcc:12917]	GO:0006351:transcription, DNA-templated;GO:0006355:regulation of transcription, DNA-templated;	GO:0005622:intracellular;GO:0005634:nucleus;	GO:0003676:nucleic acid binding;GO:0003677:DNA binding;GO:0003700:sequence-specific DNA binding transcription factor activity;GO:0005515:protein binding;GO:0046872:metal ion binding;
ENSG00000135378	-9.17939	5.45701	3.63334e-08	6.72168e-06	11	32851489	32879669	+	PRRG4	proline rich Gla (G-carboxyglutamic acid) 4 (transmembrane) [Source:HGNC Symbol%3BAcc:30799]	GO:0008150:biological_process;	GO:0005576:extracellular region;GO:0005794:Golgi apparatus;GO:0016021:integral component of membrane;	GO:0003674:molecular_function;GO:0005509:calcium ion binding;
ENSG00000151718	-9.17939	5.45701	3.63334e-08	6.72168e-06	4	184020446	184241930	+	WWC2	WW and C2 domain containing 2 [Source:HGNC Symbol%3BAcc:24148]	-	-	-
ENSG00000160828	-9.17939	5.45701	3.63334e-08	6.72168e-06	7	74112305	74306731	-	STAG3L2	stromal antigen 3-like 2 (pseudogene) [Source:HGNC Symbol%3BAcc:33886]	-	GO:0005634:nucleus;	-
ENSG00000244165	-9.17939	5.45701	3.63334e-08	6.72168e-06	19	10222214	10226048	+	P2RY11	purinergic receptor P2Y%2C G-protein coupled%2C 11 [Source:HGNC Symbol%3BAcc:8540]	GO:0006952:defense response;GO:0007186:G-protein coupled receptor signaling pathway;GO:0007190:activation of adenylate cyclase activity;GO:0007200:phospholipase C-activating G-protein coupled receptor signaling pathway;GO:0007268:synaptic transmission;GO:0019722:calcium-mediated signaling;GO:0023041:neuronal signal transduction;GO:0071318:cellular response to ATP;	GO:0005886:plasma membrane;GO:0005887:integral component of plasma membrane;	GO:0004872:receptor activity;GO:0030594:neurotransmitter receptor activity;GO:0045028:G-protein coupled purinergic nucleotide receptor activity;GO:0045031:ATP-activated nucleotide receptor activity;
ENSG00000244734	-9.17939	5.45701	3.63334e-08	6.72168e-06	11	5246694	5250625	-	HBB	hemoglobin%2C beta [Source:HGNC Symbol%3BAcc:4827]	GO:0007596:blood coagulation;GO:0008217:regulation of blood pressure;GO:0010942:positive regulation of cell death;GO:0015671:oxygen transport;GO:0015701:bicarbonate transport;GO:0030185:nitric oxide transport;GO:0042542:response to hydrogen peroxide;GO:0042744:hydrogen peroxide catabolic process;GO:0044281:small molecule metabolic process;GO:0045429:positive regulation of nitric oxide biosyntheti…	GO:0005576:extracellular region;GO:0005829:cytosol;GO:0005833:hemoglobin complex;GO:0031838:haptoglobin-hemoglobin complex;GO:0071682:endocytic vesicle lumen;	GO:0004601:peroxidase activity;GO:0005344:oxygen transporter activity;GO:0005506:iron ion binding;GO:0005515:protein binding;GO:0019825:oxygen binding;GO:0020037:heme binding;GO:0030492:hemoglobin binding;GO:0031720:haptoglobin binding;
ENSG00000005156	9.15023	5.59473	3.63334e-08	6.72168e-06	17	33307513	33332083	+	LIG3	ligase III%2C DNA%2C ATP-dependent [Source:HGNC Symbol%3BAcc:6600]	GO:0006273:lagging strand elongation;GO:0006281:DNA repair;GO:0006284:base-excision repair;GO:0006289:nucleotide-excision repair;GO:0006303:double-strand break repair via nonhomologous end joining;GO:0006310:DNA recombination;GO:0007131:reciprocal meiotic recombination;GO:0007283:spermatogenesis;GO:0033151:V(D)J recombination;GO:0043504:mitochondrial DNA repair;GO:0045910:negative regulation of D…	GO:0000795:synaptonemal complex;GO:0005634:nucleus;GO:0005654:nucleoplasm;GO:0005694:chromosome;GO:0005739:mitochondrion;	GO:0003677:DNA binding;GO:0003909:DNA ligase activity;GO:0003910:DNA ligase (ATP) activity;GO:0005515:protein binding;GO:0005524:ATP binding;GO:0008270:zinc ion binding;
ENSG00000101439	9.13277	5.57869	3.63334e-08	6.72168e-06	20	23608534	23619110	-	CST3	cystatin C [Source:HGNC Symbol%3BAcc:2475]	GO:0006952:defense response;GO:0010466:negative regulation of peptidase activity;GO:0010703:negative regulation of histolysis;GO:0010711:negative regulation of collagen catabolic process;GO:0010716:negative regulation of extracellular matrix disassembly;GO:0010951:negative regulation of endopeptidase activity;GO:0034103:regulation of tissue remodeling;GO:0043206:extracellular fibril organization;…	GO:0005576:extracellular region;GO:0005615:extracellular space;	GO:0001540:beta-amyloid binding;GO:0002020:protease binding;GO:0004866:endopeptidase inhibitor activity;GO:0004869:cysteine-type endopeptidase inhibitor activity;GO:0005515:protein binding;
ENSG00000113742	9.13277	5.57869	3.63334e-08	6.72168e-06	5	173315283	173388979	+	CPEB4	cytoplasmic polyadenylation element binding protein 4 [Source:HGNC Symbol%3BAcc:21747]	-	GO:0045202:synapse;	GO:0000166:nucleotide binding;GO:0003676:nucleic acid binding;GO:0003723:RNA binding;
ENSG00000130165	9.13277	5.57869	3.63334e-08	6.72168e-06	19	11661962	11670051	-	ELOF1	elongation factor 1 homolog (S. cerevisiae) [Source:HGNC Symbol%3BAcc:28691]	GO:0006351:transcription, DNA-templated;GO:0006355:regulation of transcription, DNA-templated;	GO:0005634:nucleus;	GO:0046872:metal ion binding;
ENSG00000134324	9.13277	5.57869	3.63334e-08	6.72168e-06	2	11817721	11967535	+	LPIN1	lipin 1 [Source:HGNC Symbol%3BAcc:13345]	GO:0000122:negative regulation of transcription from RNA polymerase II promoter;GO:0000266:mitochondrial fission;GO:0006351:transcription, DNA-templated;GO:0006355:regulation of transcription, DNA-templated;GO:0006642:triglyceride mobilization;GO:0006644:phospholipid metabolic process;GO:0006646:phosphatidylethanolamine biosynthetic process;GO:0006656:phosphatidylcholine biosynthetic process;GO:0…	GO:0005634:nucleus;GO:0005667:transcription factor complex;GO:0005737:cytoplasm;GO:0005741:mitochondrial outer membrane;GO:0005789:endoplasmic reticulum membrane;GO:0005829:cytosol;GO:0031965:nuclear membrane;	GO:0001085:RNA polymerase II transcription factor binding;GO:0003674:molecular_function;GO:0003713:transcription coactivator activity;GO:0008195:phosphatidate phosphatase activity;GO:0042826:histone deacetylase binding;GO:0042975:peroxisome proliferator activated receptor binding;
ENSG00000138814	9.13277	5.57869	3.63334e-08	6.72168e-06	4	101944566	102269435	-	PPP3CA	protein phosphatase 3%2C catalytic subunit%2C alpha isozyme [Source:HGNC Symbol%3BAcc:9314]	GO:0000082:G1/S transition of mitotic cell cycle;GO:0001975:response to amphetamine;GO:0006470:protein dephosphorylation;GO:0006606:protein import into nucleus;GO:0006816:calcium ion transport;GO:0006950:response to stress;GO:0014883:transition between fast and slow fiber;GO:0016311:dephosphorylation;GO:0033173:calcineurin-NFAT signaling cascade;GO:0035690:cellular response to drug;GO:0038095:Fc-…	GO:0005634:nucleus;GO:0005654:nucleoplasm;GO:0005730:nucleolus;GO:0005737:cytoplasm;GO:0005739:mitochondrion;GO:0005829:cytosol;GO:0005955:calcineurin complex;GO:0016020:membrane;GO:0030018:Z disc;	GO:0004721:phosphoprotein phosphatase activity;GO:0004722:protein serine/threonine phosphatase activity;GO:0004723:calcium-dependent protein serine/threonine phosphatase activity;GO:0005509:calcium ion binding;GO:0005515:protein binding;GO:0005516:calmodulin binding;GO:0008144:drug binding;GO:0019899:enzyme binding;GO:0033192:calmodulin-dependent protein phosphatase activity;GO:0046982:protein he…
ENSG00000140548	9.13277	5.57869	3.63334e-08	6.72168e-06	15	90544624	90625438	+	ZNF710	zinc finger protein 710 [Source:HGNC Symbol%3BAcc:25352]	GO:0006351:transcription, DNA-templated;GO:0006355:regulation of transcription, DNA-templated;	GO:0005634:nucleus;	GO:0003676:nucleic acid binding;GO:0003677:DNA binding;GO:0046872:metal ion binding;
ENSG00000253200	9.13277	5.57869	3.63334e-08	6.72168e-06	8	22471421	22474170	-	RP11-582J16.5	-	-	-	-
ENSG00000122882	-6.20971	5.47585	3.63334e-08	6.72168e-06	10	74889913	74928813	-	ECD	ecdysoneless homolog (Drosophila) [Source:HGNC Symbol%3BAcc:17029]	GO:0006110:regulation of glycolytic process;GO:0006355:regulation of transcription, DNA-templated;GO:0006366:transcription from RNA polymerase II promoter;GO:0008283:cell proliferation;GO:2000045:regulation of G1/S transition of mitotic cell cycle;	GO:0005634:nucleus;GO:0005737:cytoplasm;	GO:0003713:transcription coactivator activity;
ENSG00000163374	-6.20971	5.47585	3.63334e-08	6.72168e-06	1	155629237	155658791	-	YY1AP1	YY1 associated protein 1 [Source:HGNC Symbol%3BAcc:30935]	GO:0006351:transcription, DNA-templated;GO:0006355:regulation of transcription, DNA-templated;GO:0051726:regulation of cell cycle;	GO:0005634:nucleus;GO:0005730:nucleolus;GO:0005737:cytoplasm;	GO:0005515:protein binding;
ENSG00000186020	-5.38445	6.11959	3.67357e-08	6.77445e-06	19	37025676	37096178	-	ZNF529	zinc finger protein 529 [Source:HGNC Symbol%3BAcc:29328]	GO:0006351:transcription, DNA-templated;GO:0006355:regulation of transcription, DNA-templated;	GO:0005622:intracellular;GO:0005634:nucleus;	GO:0003676:nucleic acid binding;GO:0003677:DNA binding;GO:0046872:metal ion binding;
ENSG00000100296	-4.72012	6.85024	3.94679e-08	7.2552e-06	22	29901868	29951205	-	THOC5	THO complex 5 [Source:HGNC Symbol%3BAcc:19074]	GO:0006397:mRNA processing;GO:0006406:mRNA export from nucleus;GO:0008380:RNA splicing;GO:0030224:monocyte differentiation;GO:0045650:negative regulation of macrophage differentiation;GO:0046784:viral mRNA export from host cell nucleus;GO:0060215:primitive hemopoiesis;	GO:0000346:transcription export complex;GO:0000347:THO complex;GO:0000445:THO complex part of transcription export complex;GO:0005634:nucleus;GO:0005730:nucleolus;GO:0005737:cytoplasm;GO:0043231:intracellular membrane-bounded organelle;GO:0045111:intermediate filament cytoskeleton;	GO:0003723:RNA binding;GO:0005515:protein binding;
ENSG00000143341	-9.15518	5.43317	4.09326e-08	7.3838e-06	1	185703683	186160085	+	HMCN1	hemicentin 1 [Source:HGNC Symbol%3BAcc:19194]	GO:0007601:visual perception;GO:0050896:response to stimulus;	GO:0005604:basement membrane;GO:0005938:cell cortex;GO:0030054:cell junction;GO:0031012:extracellular matrix;	GO:0005509:calcium ion binding;
ENSG00000197483	-9.15518	5.43317	4.09326e-08	7.3838e-06	19	55987699	55995854	+	ZNF628	zinc finger protein 628 [Source:HGNC Symbol%3BAcc:28054]	GO:0006351:transcription, DNA-templated;	GO:0005634:nucleus;	GO:0003677:DNA binding;GO:0003700:sequence-specific DNA binding transcription factor activity;GO:0046872:metal ion binding;
ENSG00000103449	9.1151	5.56246	4.09326e-08	7.3838e-06	16	51169886	51185278	-	SALL1	spalt-like transcription factor 1 [Source:HGNC Symbol%3BAcc:10524]	GO:0000122:negative regulation of transcription from RNA polymerase II promoter;GO:0001657:ureteric bud development;GO:0001658:branching involved in ureteric bud morphogenesis;GO:0001822:kidney development;GO:0001843:neural tube closure;GO:0003281:ventricular septum development;GO:0003337:mesenchymal to epithelial transition involved in metanephros morphogenesis;GO:0006351:transcription, DNA-temp…	GO:0000792:heterochromatin;GO:0005634:nucleus;GO:0005737:cytoplasm;GO:0010369:chromocenter;GO:0016581:NuRD complex;	GO:0003677:DNA binding;GO:0003682:chromatin binding;GO:0003700:sequence-specific DNA binding transcription factor activity;GO:0004407:histone deacetylase activity;GO:0005515:protein binding;GO:0008013:beta-catenin binding;GO:0046872:metal ion binding;
ENSG00000137764	9.1151	5.56246	4.09326e-08	7.3838e-06	15	67835047	68099461	+	MAP2K5	mitogen-activated protein kinase kinase 5 [Source:HGNC Symbol%3BAcc:6845]	GO:0000122:negative regulation of transcription from RNA polymerase II promoter;GO:0000187:activation of MAPK activity;GO:0007165:signal transduction;GO:0007507:heart development;GO:0030307:positive regulation of cell growth;GO:0032088:negative regulation of NF-kappaB transcription factor activity;GO:0034115:negative regulation of heterotypic cell-cell adhesion;GO:0043066:negative regulation of a…	GO:0005634:nucleus;GO:0005819:spindle;GO:0005829:cytosol;	GO:0004672:protein kinase activity;GO:0004674:protein serine/threonine kinase activity;GO:0004713:protein tyrosine kinase activity;GO:0005515:protein binding;GO:0005524:ATP binding;GO:0046872:metal ion binding;
ENSG00000184349	9.1151	5.56246	4.09326e-08	7.3838e-06	5	106712590	107006596	-	EFNA5	ephrin-A5 [Source:HGNC Symbol%3BAcc:3225]	GO:0007399:nervous system development;GO:0022407:regulation of cell-cell adhesion;GO:0031290:retinal ganglion cell axon guidance;GO:0032956:regulation of actin cytoskeleton organization;GO:0048013:ephrin receptor signaling pathway;GO:0050731:positive regulation of peptidyl-tyrosine phosphorylation;GO:0051893:regulation of focal adhesion assembly;GO:0061178:regulation of insulin secretion involved…	GO:0005886:plasma membrane;GO:0005901:caveola;GO:0016020:membrane;GO:0031362:anchored component of external side of plasma membrane;	GO:0045499:chemorepellent activity;GO:0046875:ephrin receptor binding;
ENSG00000185122	9.1151	5.56246	4.09326e-08	7.3838e-06	8	145515280	145538385	+	HSF1	heat shock transcription factor 1 [Source:HGNC Symbol%3BAcc:5224]	GO:0001892:embryonic placenta development;GO:0006351:transcription, DNA-templated;GO:0006468:protein phosphorylation;GO:0007143:female meiotic division;GO:0007283:spermatogenesis;GO:0008285:negative regulation of cell proliferation;GO:0009408:response to heat;GO:0032496:response to lipopolysaccharide;GO:0032720:negative regulation of tumor necrosis factor production;GO:0034605:cellular response t…	GO:0005634:nucleus;GO:0005730:nucleolus;GO:0005737:cytoplasm;GO:0043234:protein complex;GO:0045120:pronucleus;	GO:0001162:RNA polymerase II intronic transcription regulatory region sequence-specific DNA binding;GO:0003682:chromatin binding;GO:0003700:sequence-specific DNA binding transcription factor activity;GO:0005515:protein binding;GO:0043565:sequence-specific DNA binding;
ENSG00000181090	-5.18839	6.32706	4.31463e-08	7.75896e-06	9	140513444	140764468	+	EHMT1	euchromatic histone-lysine N-methyltransferase 1 [Source:HGNC Symbol%3BAcc:24650]	GO:0000122:negative regulation of transcription from RNA polymerase II promoter;GO:0006306:DNA methylation;GO:0009790:embryo development;GO:0016568:chromatin modification;GO:0016571:histone methylation;GO:0018026:peptidyl-lysine monomethylation;GO:0018027:peptidyl-lysine dimethylation;GO:0045892:negative regulation of transcription, DNA-templated;	GO:0005634:nucleus;GO:0005694:chromosome;	GO:0002039:p53 binding;GO:0005515:protein binding;GO:0008168:methyltransferase activity;GO:0008270:zinc ion binding;GO:0016279:protein-lysine N-methyltransferase activity;GO:0018024:histone-lysine N-methyltransferase activity;GO:0046974:histone methyltransferase activity (H3-K9 specific);GO:0046976:histone methyltransferase activity (H3-K27 specific);
ENSG00000071889	9.09721	5.54604	4.61803e-08	8.15266e-06	X	153733350	153744566	-	FAM3A	family with sequence similarity 3%2C member A [Source:HGNC Symbol%3BAcc:13749]	GO:0008150:biological_process;	GO:0005575:cellular_component;GO:0005576:extracellular region;	GO:0003674:molecular_function;
ENSG00000117298	9.09721	5.54604	4.61803e-08	8.15266e-06	1	21543740	21671997	-	ECE1	endothelin converting enzyme 1 [Source:HGNC Symbol%3BAcc:3146]	GO:0001921:positive regulation of receptor recycling;GO:0003100:regulation of systemic arterial blood pressure by endothelin;GO:0006508:proteolysis;GO:0007507:heart development;GO:0010814:substance P catabolic process;GO:0010815:bradykinin catabolic process;GO:0010816:calcitonin catabolic process;GO:0016485:protein processing;GO:0016486:peptide hormone processing;GO:0019229:regulation of vasocons…	GO:0005768:endosome;GO:0005769:early endosome;GO:0005886:plasma membrane;GO:0009897:external side of plasma membrane;GO:0016021:integral component of membrane;GO:0031302:intrinsic component of endosome membrane;GO:0031982:vesicle;GO:0033093:Weibel-Palade body;GO:0048471:perinuclear region of cytoplasm;	GO:0004175:endopeptidase activity;GO:0004222:metalloendopeptidase activity;GO:0017046:peptide hormone binding;GO:0042803:protein homodimerization activity;GO:0046872:metal ion binding;
ENSG00000175354	9.09721	5.54604	4.61803e-08	8.15266e-06	18	12785477	12929642	-	PTPN2	protein tyrosine phosphatase%2C non-receptor type 2 [Source:HGNC Symbol%3BAcc:9650]	GO:0008285:negative regulation of cell proliferation;GO:0008286:insulin receptor signaling pathway;GO:0010804:negative regulation of tumor necrosis factor-mediated signaling pathway;GO:0010888:negative regulation of lipid storage;GO:0019221:cytokine-mediated signaling pathway;GO:0030183:B cell differentiation;GO:0030217:T cell differentiation;GO:0030218:erythrocyte differentiation;GO:0035335:pept…	GO:0005634:nucleus;GO:0005654:nucleoplasm;GO:0005783:endoplasmic reticulum;GO:0005793:endoplasmic reticulum-Golgi intermediate compartment;GO:0005886:plasma membrane;	GO:0004725:protein tyrosine phosphatase activity;GO:0004726:non-membrane spanning protein tyrosine phosphatase activity;GO:0005178:integrin binding;GO:0005515:protein binding;GO:0019901:protein kinase binding;GO:0019905:syntaxin binding;GO:0030971:receptor tyrosine kinase binding;
ENSG00000188690	9.09721	5.54604	4.61803e-08	8.15266e-06	10	127477146	127511817	-	UROS	uroporphyrinogen III synthase [Source:HGNC Symbol%3BAcc:12592]	GO:0006778:porphyrin-containing compound metabolic process;GO:0006780:uroporphyrinogen III biosynthetic process;GO:0006782:protoporphyrinogen IX biosynthetic process;GO:0006783:heme biosynthetic process;GO:0033014:tetrapyrrole biosynthetic process;GO:0044281:small molecule metabolic process;GO:0046677:response to antibiotic;GO:0071243:cellular response to arsenic-containing substance;GO:0071418:c…	GO:0005739:mitochondrion;GO:0005829:cytosol;	GO:0004852:uroporphyrinogen-III synthase activity;GO:0048037:cofactor binding;
ENSG00000198816	9.09721	5.54604	4.61803e-08	8.15266e-06	19	7580178	7585912	+	ZNF358	zinc finger protein 358 [Source:HGNC Symbol%3BAcc:16838]	GO:0006351:transcription, DNA-templated;GO:0006355:regulation of transcription, DNA-templated;GO:0019827:stem cell maintenance;GO:0021915:neural tube development;GO:0035115:embryonic forelimb morphogenesis;	GO:0005634:nucleus;	GO:0003676:nucleic acid binding;GO:0003677:DNA binding;GO:0046872:metal ion binding;
ENSG00000266172	9.09721	5.54604	4.61803e-08	8.15266e-06	17	21904124	21904694	-	RP11-1109M24.11	-	-	-	-
ENSG00000104524	-9.10552	5.38433	5.21778e-08	8.91255e-06	8	144686083	144691943	-	PYCRL	pyrroline-5-carboxylate reductase-like [Source:HGNC Symbol%3BAcc:25846]	GO:0006561:proline biosynthetic process;GO:0055129:L-proline biosynthetic process;	-	GO:0004735:pyrroline-5-carboxylate reductase activity;GO:0042802:identical protein binding;
ENSG00000140534	-9.10552	5.38433	5.21778e-08	8.91255e-06	15	90118713	90174287	+	TICRR	TOPBP1-interacting checkpoint and replication regulator [Source:HGNC Symbol%3BAcc:28704]	GO:0000075:cell cycle checkpoint;GO:0001731:formation of translation preinitiation complex;GO:0006260:DNA replication;GO:0006281:DNA repair;GO:0007049:cell cycle;GO:0010212:response to ionizing radiation;GO:0030174:regulation of DNA-dependent DNA replication initiation;GO:0033314:mitotic DNA replication checkpoint;	GO:0005634:nucleus;	GO:0003682:chromatin binding;GO:0005515:protein binding;
ENSG00000160460	-9.10552	5.38433	5.21778e-08	8.91255e-06	19	40972148	41082370	+	SPTBN4	spectrin%2C beta%2C non-erythrocytic 4 [Source:HGNC Symbol%3BAcc:14896]	GO:0002028:regulation of sodium ion transport;GO:0007016:cytoskeletal anchoring at plasma membrane;GO:0007409:axonogenesis;GO:0007411:axon guidance;GO:0007605:sensory perception of sound;GO:0007628:adult walking behavior;GO:0009566:fertilization;GO:0010459:negative regulation of heart rate;GO:0016192:vesicle-mediated transport;GO:0019226:transmission of nerve impulse;GO:0021952:central nervous sy…	GO:0005737:cytoplasm;GO:0005829:cytosol;GO:0005886:plasma membrane;GO:0005912:adherens junction;GO:0008091:spectrin;GO:0016020:membrane;GO:0016363:nuclear matrix;GO:0016605:PML body;GO:0033268:node of Ranvier;GO:0033270:paranode region of axon;GO:0043025:neuronal cell body;GO:0043194:axon initial segment;GO:0043203:axon hillock;GO:0070852:cell body fiber;	GO:0003779:actin binding;GO:0005200:structural constituent of cytoskeleton;GO:0005515:protein binding;GO:0005543:phospholipid binding;GO:0019902:phosphatase binding;GO:0030506:ankyrin binding;GO:0030507:spectrin binding;
ENSG00000067955	9.0791	5.52943	5.21778e-08	8.91255e-06	16	67063019	67134961	+	CBFB	core-binding factor%2C beta subunit [Source:HGNC Symbol%3BAcc:1539]	GO:0001649:osteoblast differentiation;GO:0006366:transcription from RNA polymerase II promoter;GO:0030098:lymphocyte differentiation;GO:0030099:myeloid cell differentiation;GO:0045944:positive regulation of transcription from RNA polymerase II promoter;GO:0048469:cell maturation;GO:0060216:definitive hemopoiesis;	GO:0005575:cellular_component;GO:0005634:nucleus;	GO:0003677:DNA binding;GO:0003700:sequence-specific DNA binding transcription factor activity;GO:0003713:transcription coactivator activity;GO:0005515:protein binding;
ENSG00000100994	9.0791	5.52943	5.21778e-08	8.91255e-06	20	25228705	25278650	+	PYGB	phosphorylase%2C glycogen%3B brain [Source:HGNC Symbol%3BAcc:9723]	GO:0005975:carbohydrate metabolic process;GO:0005980:glycogen catabolic process;GO:0006006:glucose metabolic process;GO:0044281:small molecule metabolic process;	GO:0005737:cytoplasm;	GO:0008184:glycogen phosphorylase activity;GO:0030170:pyridoxal phosphate binding;
ENSG00000108479	9.0791	5.52943	5.21778e-08	8.91255e-06	17	73747675	73761792	-	GALK1	galactokinase 1 [Source:HGNC Symbol%3BAcc:4118]	GO:0005975:carbohydrate metabolic process;GO:0006012:galactose metabolic process;GO:0019388:galactose catabolic process;GO:0019402:galactitol metabolic process;GO:0044281:small molecule metabolic process;	GO:0005737:cytoplasm;GO:0005829:cytosol;GO:0016020:membrane;	GO:0004335:galactokinase activity;GO:0005524:ATP binding;GO:0005534:galactose binding;
ENSG00000113273	9.0791	5.52943	5.21778e-08	8.91255e-06	5	78073032	78281910	-	ARSB	arylsulfatase B [Source:HGNC Symbol%3BAcc:714]	GO:0005975:carbohydrate metabolic process;GO:0006665:sphingolipid metabolic process;GO:0006687:glycosphingolipid metabolic process;GO:0006914:autophagy;GO:0007040:lysosome organization;GO:0007041:lysosomal transport;GO:0007417:central nervous system development;GO:0007584:response to nutrient;GO:0009268:response to pH;GO:0030203:glycosaminoglycan metabolic process;GO:0030204:chondroitin sulfate m…	GO:0005739:mitochondrion;GO:0005764:lysosome;GO:0005788:endoplasmic reticulum lumen;GO:0005791:rough endoplasmic reticulum;GO:0005794:Golgi apparatus;GO:0043202:lysosomal lumen;	GO:0003943:N-acetylgalactosamine-4-sulfatase activity;GO:0004065:arylsulfatase activity;GO:0046872:metal ion binding;
ENSG00000116649	9.0791	5.52943	5.21778e-08	8.91255e-06	1	11114641	11120081	-	SRM	spermidine synthase [Source:HGNC Symbol%3BAcc:11296]	GO:0006595:polyamine metabolic process;GO:0008295:spermidine biosynthetic process;GO:0034641:cellular nitrogen compound metabolic process;GO:0044281:small molecule metabolic process;	GO:0005829:cytosol;	GO:0003824:catalytic activity;GO:0004766:spermidine synthase activity;GO:0016740:transferase activity;GO:0042803:protein homodimerization activity;
ENSG00000132357	9.0791	5.52943	5.21778e-08	8.91255e-06	5	40841286	40860275	+	CARD6	caspase recruitment domain family%2C member 6 [Source:HGNC Symbol%3BAcc:16394]	GO:0006915:apoptotic process;GO:0042981:regulation of apoptotic process;	GO:0005622:intracellular;	-
ENSG00000139218	9.0791	5.52943	5.21778e-08	8.91255e-06	12	46312914	46385903	-	SCAF11	SR-related CTD-associated factor 11 [Source:HGNC Symbol%3BAcc:10784]	GO:0000245:spliceosomal complex assembly;GO:0000375:RNA splicing, via transesterification reactions;GO:0006397:mRNA processing;GO:0008380:RNA splicing;	GO:0005634:nucleus;GO:0005730:nucleolus;	GO:0005515:protein binding;GO:0008270:zinc ion binding;
ENSG00000187097	9.0791	5.52943	5.21778e-08	8.91255e-06	14	74424713	74486102	-	ENTPD5	ectonucleoside triphosphate diphosphohydrolase 5 [Source:HGNC Symbol%3BAcc:3367]	GO:0006096:glycolytic process;GO:0006487:protein N-linked glycosylation;GO:0008283:cell proliferation;GO:0014066:regulation of phosphatidylinositol 3-kinase signaling;GO:0016049:cell growth;GO:0046034:ATP metabolic process;GO:0051084:'de novo' posttranslational protein folding;	GO:0005783:endoplasmic reticulum;GO:0005789:endoplasmic reticulum membrane;GO:0016021:integral component of membrane;	GO:0004382:guanosine-diphosphatase activity;GO:0016787:hydrolase activity;GO:0045134:uridine-diphosphatase activity;
ENSG00000043143	6.31624	6.14583	5.46493e-08	9.27997e-06	5	133860003	133918918	+	JADE2	jade family PHD finger 2 [Source:HGNC Symbol%3BAcc:22984]	-	-	-
ENSG00000028528	-5.3211	6.05798	5.46493e-08	9.27997e-06	15	64386322	64438289	+	SNX1	sorting nexin 1 [Source:HGNC Symbol%3BAcc:11172]	GO:0006886:intracellular protein transport;GO:0006897:endocytosis;GO:0007154:cell communication;GO:0016197:endosomal transport;GO:0034498:early endosome to Golgi transport;GO:0045732:positive regulation of protein catabolic process;	GO:0005737:cytoplasm;GO:0005768:endosome;GO:0005794:Golgi apparatus;GO:0005829:cytosol;GO:0010008:endosome membrane;GO:0016020:membrane;GO:0031901:early endosome membrane;GO:0043231:intracellular membrane-bounded organelle;	GO:0005515:protein binding;GO:0008565:protein transporter activity;GO:0035091:phosphatidylinositol binding;
ENSG00000171345	-5.58736	5.76705	5.83643e-08	9.60365e-06	17	39679869	39684560	-	KRT19	keratin 19 [Source:HGNC Symbol%3BAcc:6436]	GO:0019048:modulation by virus of host morphology or physiology;GO:0043627:response to estrogen;GO:0045214:sarcomere organization;GO:0060706:cell differentiation involved in embryonic placenta development;	GO:0005882:intermediate filament;GO:0016010:dystrophin-associated glycoprotein complex;GO:0030018:Z disc;GO:0042383:sarcolemma;GO:0043034:costamere;GO:0071944:cell periphery;	GO:0005198:structural molecule activity;GO:0005200:structural constituent of cytoskeleton;GO:0005515:protein binding;GO:0008307:structural constituent of muscle;GO:0032403:protein complex binding;
ENSG00000040199	-9.08003	5.35929	5.90433e-08	9.60365e-06	16	71671738	71758604	-	PHLPP2	PH domain and leucine rich repeat protein phosphatase 2 [Source:HGNC Symbol%3BAcc:29149]	GO:0006470:protein dephosphorylation;GO:0007173:epidermal growth factor receptor signaling pathway;GO:0008543:fibroblast growth factor receptor signaling pathway;GO:0038095:Fc-epsilon receptor signaling pathway;GO:0045087:innate immune response;GO:0048011:neurotrophin TRK receptor signaling pathway;GO:0048015:phosphatidylinositol-mediated signaling;	GO:0001917:photoreceptor inner segment;GO:0005634:nucleus;GO:0005737:cytoplasm;GO:0005829:cytosol;GO:0042622:photoreceptor outer segment membrane;	GO:0003824:catalytic activity;GO:0004722:protein serine/threonine phosphatase activity;GO:0046872:metal ion binding;
ENSG00000141968	-9.08003	5.35929	5.90433e-08	9.60365e-06	19	6772725	6857377	+	VAV1	vav 1 guanine nucleotide exchange factor [Source:HGNC Symbol%3BAcc:12657]	GO:0006355:regulation of transcription, DNA-templated;GO:0007173:epidermal growth factor receptor signaling pathway;GO:0007229:integrin-mediated signaling pathway;GO:0007264:small GTPase mediated signal transduction;GO:0007596:blood coagulation;GO:0008543:fibroblast growth factor receptor signaling pathway;GO:0030168:platelet activation;GO:0031295:T cell costimulation;GO:0035023:regulation of Rho…	GO:0005829:cytosol;GO:0005886:plasma membrane;	GO:0003700:sequence-specific DNA binding transcription factor activity;GO:0005085:guanyl-nucleotide exchange factor activity;GO:0005089:Rho guanyl-nucleotide exchange factor activity;GO:0005515:protein binding;GO:0005543:phospholipid binding;GO:0030676:Rac guanyl-nucleotide exchange factor activity;GO:0046872:metal ion binding;
ENSG00000143457	-9.08003	5.35929	5.90433e-08	9.60365e-06	1	150618701	150669630	-	GOLPH3L	golgi phosphoprotein 3-like [Source:HGNC Symbol%3BAcc:24882]	-	GO:0032580:Golgi cisterna membrane;	GO:0005515:protein binding;GO:0008289:lipid binding;
ENSG00000148426	-9.08003	5.35929	5.90433e-08	9.60365e-06	10	11865338	11914276	+	PROSER2	proline and serine-rich protein 2 [Source:HGNC Symbol%3BAcc:23728]	-	-	-
ENSG00000170522	-9.08003	5.35929	5.90433e-08	9.60365e-06	4	110967002	111120355	-	ELOVL6	ELOVL fatty acid elongase 6 [Source:HGNC Symbol%3BAcc:15829]	GO:0019367:fatty acid elongation, saturated fatty acid;GO:0019432:triglyceride biosynthetic process;GO:0030497:fatty acid elongation;GO:0035338:long-chain fatty-acyl-CoA biosynthetic process;GO:0042759:long-chain fatty acid biosynthetic process;GO:0044255:cellular lipid metabolic process;GO:0044281:small molecule metabolic process;	GO:0005783:endoplasmic reticulum;GO:0005789:endoplasmic reticulum membrane;GO:0016021:integral component of membrane;GO:0030176:integral component of endoplasmic reticulum membrane;	GO:0005515:protein binding;GO:0016747:transferase activity, transferring acyl groups other than amino-acyl groups;
ENSG00000178694	-9.08003	5.35929	5.90433e-08	9.60365e-06	3	93781760	93847389	+	NSUN3	NOP2/Sun domain family%2C member 3 [Source:HGNC Symbol%3BAcc:26208]	-	-	GO:0008168:methyltransferase activity;
ENSG00000010310	9.06075	5.51261	5.90433e-08	9.60365e-06	19	46171502	46186982	+	GIPR	gastric inhibitory polypeptide receptor [Source:HGNC Symbol%3BAcc:4271]	GO:0002029:desensitization of G-protein coupled receptor protein signaling pathway;GO:0006091:generation of precursor metabolites and energy;GO:0007166:cell surface receptor signaling pathway;GO:0007190:activation of adenylate cyclase activity;GO:0007204:positive regulation of cytosolic calcium ion concentration;GO:0007584:response to nutrient;GO:0009749:response to glucose;GO:0031018:endocrine p…	GO:0005886:plasma membrane;GO:0016021:integral component of membrane;	GO:0004888:transmembrane signaling receptor activity;GO:0016519:gastric inhibitory peptide receptor activity;GO:0017046:peptide hormone binding;
ENSG00000065154	9.06075	5.51261	5.90433e-08	9.60365e-06	10	126085872	126107545	-	OAT	ornithine aminotransferase [Source:HGNC Symbol%3BAcc:8091]	GO:0007601:visual perception;GO:0008652:cellular amino acid biosynthetic process;GO:0034214:protein hexamerization;GO:0034641:cellular nitrogen compound metabolic process;GO:0044281:small molecule metabolic process;GO:0055129:L-proline biosynthetic process;	GO:0005739:mitochondrion;GO:0005759:mitochondrial matrix;	GO:0004587:ornithine-oxo-acid transaminase activity;GO:0030170:pyridoxal phosphate binding;
ENSG00000111906	9.06075	5.51261	5.90433e-08	9.60365e-06	6	125541108	125623282	-	HDDC2	HD domain containing 2 [Source:HGNC Symbol%3BAcc:21078]	-	GO:0005739:mitochondrion;	GO:0005515:protein binding;GO:0008081:phosphoric diester hydrolase activity;GO:0046872:metal ion binding;
ENSG00000124641	9.06075	5.51261	5.90433e-08	9.60365e-06	6	41873092	41888877	-	MED20	mediator complex subunit 20 [Source:HGNC Symbol%3BAcc:16840]	GO:0006351:transcription, DNA-templated;GO:0006357:regulation of transcription from RNA polymerase II promoter;GO:0006366:transcription from RNA polymerase II promoter;GO:0006367:transcription initiation from RNA polymerase II promoter;GO:0010467:gene expression;	GO:0005654:nucleoplasm;GO:0016592:mediator complex;	GO:0001104:RNA polymerase II transcription cofactor activity;GO:0003899:DNA-directed RNA polymerase activity;GO:0005515:protein binding;
ENSG00000164823	9.06075	5.51261	5.90433e-08	9.60365e-06	8	90914087	90940116	+	OSGIN2	oxidative stress induced growth inhibitor family member 2 [Source:HGNC Symbol%3BAcc:1355]	GO:0007126:meiotic nuclear division;GO:0007281:germ cell development;	GO:0005575:cellular_component;	GO:0003674:molecular_function;
ENSG00000167716	9.06075	5.51261	5.90433e-08	9.60365e-06	17	1619817	1641893	+	WDR81	WD repeat domain 81 [Source:HGNC Symbol%3BAcc:26600]	GO:0010923:negative regulation of phosphatase activity;	-	-
ENSG00000182621	9.06075	5.51261	5.90433e-08	9.60365e-06	20	8112824	8949003	+	PLCB1	phospholipase C%2C beta 1 (phosphoinositide-specific) [Source:HGNC Symbol%3BAcc:15917]	GO:0000086:G2/M transition of mitotic cell cycle;GO:0006629:lipid metabolic process;GO:0007165:signal transduction;GO:0007213:G-protein coupled acetylcholine receptor signaling pathway;GO:0007215:glutamate receptor signaling pathway;GO:0007268:synaptic transmission;GO:0007613:memory;GO:0008277:regulation of G-protein coupled receptor protein signaling pathway;GO:0016042:lipid catabolic process;GO…	GO:0000790:nuclear chromatin;GO:0005634:nucleus;GO:0005737:cytoplasm;GO:0005829:cytosol;GO:0016607:nuclear speck;GO:0031965:nuclear membrane;	GO:0004435:phosphatidylinositol phospholipase C activity;GO:0004871:signal transducer activity;GO:0005096:GTPase activator activity;GO:0005509:calcium ion binding;GO:0005516:calmodulin binding;GO:0005521:lamin binding;GO:0005546:phosphatidylinositol-4,5-bisphosphate binding;GO:0019899:enzyme binding;GO:0042803:protein homodimerization activity;
ENSG00000198788	9.06075	5.51261	5.90433e-08	9.60365e-06	11	1074875	1104419	+	MUC2	mucin 2%2C oligomeric mucus/gel-forming [Source:HGNC Symbol%3BAcc:7512]	GO:0016266:O-glycan processing;GO:0043687:post-translational protein modification;GO:0044267:cellular protein metabolic process;	GO:0005576:extracellular region;GO:0005796:Golgi lumen;GO:0070702:inner mucus layer;GO:0070703:outer mucus layer;	GO:0005515:protein binding;
ENSG00000086205	-9.05408	5.33382	6.69157e-08	1.03327e-05	11	49168187	49230222	-	FOLH1	folate hydrolase (prostate-specific membrane antigen) 1 [Source:HGNC Symbol%3BAcc:3788]	GO:0006508:proteolysis;GO:0006760:folic acid-containing compound metabolic process;	GO:0005634:nucleus;GO:0005737:cytoplasm;GO:0005887:integral component of plasma membrane;GO:0016020:membrane;	GO:0004180:carboxypeptidase activity;GO:0008233:peptidase activity;GO:0008237:metallopeptidase activity;GO:0016805:dipeptidase activity;GO:0046872:metal ion binding;
ENSG00000128274	-9.05408	5.33382	6.69157e-08	1.03327e-05	22	43088127	43117304	-	A4GALT	alpha 1%2C4-galactosyltransferase [Source:HGNC Symbol%3BAcc:18149]	GO:0006486:protein glycosylation;GO:0006688:glycosphingolipid biosynthetic process;GO:0007009:plasma membrane organization;	GO:0005795:Golgi stack;GO:0016020:membrane;GO:0030173:integral component of Golgi membrane;	GO:0008378:galactosyltransferase activity;GO:0050512:lactosylceramide 4-alpha-galactosyltransferase activity;
ENSG00000144034	-9.05408	5.33382	6.69157e-08	1.03327e-05	2	73956231	73964527	-	TPRKB	TP53RK binding protein [Source:HGNC Symbol%3BAcc:24259]	GO:0030163:protein catabolic process;	GO:0005634:nucleus;GO:0005737:cytoplasm;GO:0005829:cytosol;	GO:0005515:protein binding;GO:0019901:protein kinase binding;
ENSG00000171246	-9.05408	5.33382	6.69157e-08	1.03327e-05	17	78440948	78451643	-	NPTX1	neuronal pentraxin I [Source:HGNC Symbol%3BAcc:7952]	GO:0006810:transport;GO:0007268:synaptic transmission;GO:0007417:central nervous system development;GO:0060385:axonogenesis involved in innervation;	GO:0030133:transport vesicle;	GO:0046872:metal ion binding;
ENSG00000175782	-9.05408	5.33382	6.69157e-08	1.03327e-05	12	69139886	69187508	+	SLC35E3	solute carrier family 35%2C member E3 [Source:HGNC Symbol%3BAcc:20864]	-	GO:0016021:integral component of membrane;	-
ENSG00000255103	-9.05408	5.33382	6.69157e-08	1.03327e-05	1	39876151	39882154	+	KIAA0754	KIAA0754 [Source:HGNC Symbol%3BAcc:29111]	-	-	-
ENSG00000089199	9.04217	5.49559	6.69157e-08	1.03327e-05	20	5892076	5906007	+	CHGB	chromogranin B (secretogranin 1) [Source:HGNC Symbol%3BAcc:1930]	-	GO:0005576:extracellular region;GO:0030141:secretory granule;	GO:0005179:hormone activity;GO:0005515:protein binding;
ENSG00000101882	9.04217	5.49559	6.69157e-08	1.03327e-05	X	119059014	119077735	-	NKAP	NFKB activating protein [Source:HGNC Symbol%3BAcc:29873]	GO:0000122:negative regulation of transcription from RNA polymerase II promoter;GO:0006351:transcription, DNA-templated;GO:0007219:Notch signaling pathway;GO:0019827:stem cell maintenance;GO:0030851:granulocyte differentiation;GO:0033077:T cell differentiation in thymus;GO:0045892:negative regulation of transcription, DNA-templated;GO:0046638:positive regulation of alpha-beta T cell differentiati…	GO:0005634:nucleus;GO:0005730:nucleolus;GO:0005737:cytoplasm;	GO:0003682:chromatin binding;GO:0005515:protein binding;GO:0031490:chromatin DNA binding;
ENSG00000165169	9.04217	5.49559	6.69157e-08	1.03327e-05	X	37696010	37706890	-	DYNLT3	dynein%2C light chain%2C Tctex-type 3 [Source:HGNC Symbol%3BAcc:11694]	GO:0006810:transport;GO:0007067:mitotic nuclear division;GO:0007346:regulation of mitotic cell cycle;GO:0051301:cell division;	GO:0000776:kinetochore;GO:0000777:condensed chromosome kinetochore;GO:0005634:nucleus;GO:0005737:cytoplasm;GO:0005868:cytoplasmic dynein complex;GO:0005874:microtubule;GO:0005886:plasma membrane;	GO:0003774:motor activity;GO:0042802:identical protein binding;
ENSG00000181104	9.04217	5.49559	6.69157e-08	1.03327e-05	5	76011868	76031606	+	F2R	coagulation factor II (thrombin) receptor [Source:HGNC Symbol%3BAcc:3537]	GO:0000186:activation of MAPKK activity;GO:0002248:connective tissue replacement involved in inflammatory response wound healing;GO:0003105:negative regulation of glomerular filtration;GO:0006919:activation of cysteine-type endopeptidase activity involved in apoptotic process;GO:0006954:inflammatory response;GO:0007186:G-protein coupled receptor signaling pathway;GO:0007200:phospholipase C-activa…	GO:0005576:extracellular region;GO:0005794:Golgi apparatus;GO:0005886:plasma membrane;GO:0005887:integral component of plasma membrane;GO:0005901:caveola;GO:0031094:platelet dense tubular network;GO:0031594:neuromuscular junction;GO:0045211:postsynaptic membrane;	GO:0001965:G-protein alpha-subunit binding;GO:0004930:G-protein coupled receptor activity;GO:0005102:receptor binding;GO:0005515:protein binding;GO:0015057:thrombin receptor activity;GO:0031681:G-protein beta-subunit binding;
ENSG00000188186	9.04217	5.49559	6.69157e-08	1.03327e-05	7	99746530	99753567	+	LAMTOR4	late endosomal/lysosomal adaptor%2C MAPK and MTOR activator 4 [Source:HGNC Symbol%3BAcc:33772]	GO:0008361:regulation of cell size;GO:0032008:positive regulation of TOR signaling;GO:0061462:protein localization to lysosome;GO:0071230:cellular response to amino acid stimulus;	GO:0005764:lysosome;GO:0071986:Ragulator complex;	GO:0005085:guanyl-nucleotide exchange factor activity;GO:0032947:protein complex scaffold;
ENSG00000203485	9.04217	5.49559	6.69157e-08	1.03327e-05	14	105155943	105185942	+	INF2	inverted formin%2C FH2 and WH2 domain containing [Source:HGNC Symbol%3BAcc:23791]	GO:0030036:actin cytoskeleton organization;GO:0090140:regulation of mitochondrial fission;	GO:0005634:nucleus;GO:0005737:cytoplasm;GO:0005783:endoplasmic reticulum;GO:0048471:perinuclear region of cytoplasm;	GO:0003779:actin binding;GO:0017048:Rho GTPase binding;
ENSG00000256167	9.04217	5.49559	6.69157e-08	1.03327e-05	11	113659953	113662088	+	ATF4P4	activating transcription factor 4 pseudogene 4 [Source:HGNC Symbol%3BAcc:787]	-	-	-
ENSG00000108344	9.02335	5.47837	6.69157e-08	1.03327e-05	17	38137050	38154213	+	PSMD3	proteasome (prosome%2C macropain) 26S subunit%2C non-ATPase%2C 3 [Source:HGNC Symbol%3BAcc:9560]	GO:0000082:G1/S transition of mitotic cell cycle;GO:0000209:protein polyubiquitination;GO:0000278:mitotic cell cycle;GO:0002474:antigen processing and presentation of peptide antigen via MHC class I;GO:0002479:antigen processing and presentation of exogenous peptide antigen via MHC class I, TAP-dependent;GO:0006521:regulation of cellular amino acid metabolic process;GO:0006915:apoptotic process;G…	GO:0000502:proteasome complex;GO:0005654:nucleoplasm;GO:0005829:cytosol;GO:0022624:proteasome accessory complex;	GO:0030234:enzyme regulator activity;
ENSG00000134369	9.02335	5.47837	6.69157e-08	1.03327e-05	1	201592411	201796102	+	NAV1	neuron navigator 1 [Source:HGNC Symbol%3BAcc:15989]	GO:0001578:microtubule bundle formation;GO:0001764:neuron migration;	GO:0005737:cytoplasm;GO:0005874:microtubule;	GO:0000166:nucleotide binding;GO:0017111:nucleoside-triphosphatase activity;
ENSG00000166200	9.02335	5.47837	6.69157e-08	1.03327e-05	15	49398268	49447858	-	COPS2	COP9 signalosome subunit 2 [Source:HGNC Symbol%3BAcc:30747]	GO:0000122:negative regulation of transcription from RNA polymerase II promoter;GO:0006366:transcription from RNA polymerase II promoter;GO:0007165:signal transduction;GO:0008283:cell proliferation;GO:0010388:cullin deneddylation;GO:0030182:neuron differentiation;GO:0035914:skeletal muscle cell differentiation;	GO:0005737:cytoplasm;GO:0008180:COP9 signalosome;	GO:0003714:transcription corepressor activity;GO:0004871:signal transducer activity;GO:0005515:protein binding;
ENSG00000170515	9.02335	5.47837	6.69157e-08	1.03327e-05	12	56498103	56507691	+	PA2G4	proliferation-associated 2G4%2C 38kDa [Source:HGNC Symbol%3BAcc:8550]	GO:0006351:transcription, DNA-templated;GO:0006364:rRNA processing;GO:0006417:regulation of translation;GO:0007050:cell cycle arrest;GO:0008283:cell proliferation;GO:0009987:cellular process;GO:0045892:negative regulation of transcription, DNA-templated;	GO:0005634:nucleus;GO:0005730:nucleolus;GO:0005737:cytoplasm;GO:0030529:ribonucleoprotein complex;	GO:0003677:DNA binding;GO:0003700:sequence-specific DNA binding transcription factor activity;GO:0003723:RNA binding;GO:0005515:protein binding;GO:0016787:hydrolase activity;GO:0031625:ubiquitin protein ligase binding;
ENSG00000171492	9.02335	5.47837	6.69157e-08	1.03327e-05	1	90286573	90402170	+	LRRC8D	leucine rich repeat containing 8 family%2C member D [Source:HGNC Symbol%3BAcc:16992]	-	GO:0016021:integral component of membrane;	-
ENSG00000271495	9.02335	5.47837	6.69157e-08	1.03327e-05	16	28559652	28559979	-	RP11-666O2.1	-	-	-	-
ENSG00000140577	-4.38996	7.33241	6.89673e-08	1.06212e-05	15	91073157	91188577	+	CRTC3	CREB regulated transcription coactivator 3 [Source:HGNC Symbol%3BAcc:26148]	GO:0006351:transcription, DNA-templated;GO:0019048:modulation by virus of host morphology or physiology;GO:0032793:positive regulation of CREB transcription factor activity;GO:0051289:protein homotetramerization;	GO:0005634:nucleus;GO:0005730:nucleolus;GO:0005737:cytoplasm;	GO:0008140:cAMP response element binding protein binding;
ENSG00000011304	5.56053	6.32125	7.04328e-08	1.08181e-05	19	797075	812327	+	PTBP1	polypyrimidine tract binding protein 1 [Source:HGNC Symbol%3BAcc:9583]	GO:0000380:alternative mRNA splicing, via spliceosome;GO:0000381:regulation of alternative mRNA splicing, via spliceosome;GO:0000398:mRNA splicing, via spliceosome;GO:0006397:mRNA processing;GO:0008380:RNA splicing;GO:0010467:gene expression;GO:0033119:negative regulation of RNA splicing;GO:0048025:negative regulation of mRNA splicing, via spliceosome;GO:0051148:negative regulation of muscle cell…	GO:0005634:nucleus;GO:0005654:nucleoplasm;GO:0005730:nucleolus;	GO:0000166:nucleotide binding;GO:0003676:nucleic acid binding;GO:0003723:RNA binding;GO:0005515:protein binding;GO:0008187:poly-pyrimidine tract binding;GO:0036002:pre-mRNA binding;
ENSG00000120868	-4.58125	6.88418	7.57555e-08	1.15141e-05	12	99038919	99129204	+	APAF1	apoptotic peptidase activating factor 1 [Source:HGNC Symbol%3BAcc:576]	GO:0001843:neural tube closure;GO:0006309:apoptotic DNA fragmentation;GO:0006915:apoptotic process;GO:0006919:activation of cysteine-type endopeptidase activity involved in apoptotic process;GO:0006952:defense response;GO:0007399:nervous system development;GO:0008635:activation of cysteine-type endopeptidase activity involved in apoptotic process by cytochrome c;GO:0030900:forebrain development;G…	GO:0005622:intracellular;GO:0005634:nucleus;GO:0005730:nucleolus;GO:0005737:cytoplasm;GO:0005794:Golgi apparatus;GO:0005829:cytosol;GO:0043293:apoptosome;	GO:0000166:nucleotide binding;GO:0005515:protein binding;GO:0005524:ATP binding;GO:0008656:cysteine-type endopeptidase activator activity involved in apoptotic process;GO:0042802:identical protein binding;GO:0043531:ADP binding;
ENSG00000148848	9.00428	5.46092	7.59584e-08	1.15141e-05	10	127700950	128077024	-	ADAM12	ADAM metallopeptidase domain 12 [Source:HGNC Symbol%3BAcc:190]	GO:0006508:proteolysis;GO:0007155:cell adhesion;GO:0007173:epidermal growth factor receptor signaling pathway;GO:0007520:myoblast fusion;	GO:0005576:extracellular region;GO:0005634:nucleus;GO:0005730:nucleolus;GO:0005739:mitochondrion;GO:0005886:plasma membrane;GO:0016021:integral component of membrane;	GO:0004222:metalloendopeptidase activity;GO:0005515:protein binding;GO:0008237:metallopeptidase activity;GO:0008270:zinc ion binding;GO:0017124:SH3 domain binding;
ENSG00000167543	9.00428	5.46092	7.59584e-08	1.15141e-05	17	27893070	27900175	+	TP53I13	tumor protein p53 inducible protein 13 [Source:HGNC Symbol%3BAcc:25102]	-	GO:0005737:cytoplasm;GO:0005886:plasma membrane;GO:0016021:integral component of membrane;	-
ENSG00000174307	9.00428	5.46092	7.59584e-08	1.15141e-05	1	201434620	201438365	-	PHLDA3	pleckstrin homology-like domain%2C family A%2C member 3 [Source:HGNC Symbol%3BAcc:8934]	GO:0009653:anatomical structure morphogenesis;GO:0042771:intrinsic apoptotic signaling pathway in response to DNA damage by p53 class mediator;GO:0043065:positive regulation of apoptotic process;GO:0051898:negative regulation of protein kinase B signaling;	GO:0005737:cytoplasm;GO:0005886:plasma membrane;GO:0043231:intracellular membrane-bounded organelle;	GO:0005546:phosphatidylinositol-4,5-bisphosphate binding;GO:0005547:phosphatidylinositol-3,4,5-trisphosphate binding;GO:0010314:phosphatidylinositol-5-phosphate binding;GO:0032266:phosphatidylinositol-3-phosphate binding;GO:0043325:phosphatidylinositol-3,4-bisphosphate binding;GO:0080025:phosphatidylinositol-3,5-bisphosphate binding;
ENSG00000175606	9.00428	5.46092	7.59584e-08	1.15141e-05	8	74884672	74895018	+	TMEM70	transmembrane protein 70 [Source:HGNC Symbol%3BAcc:26050]	GO:0033615:mitochondrial proton-transporting ATP synthase complex assembly;	GO:0005743:mitochondrial inner membrane;GO:0032592:integral component of mitochondrial membrane;	GO:0003674:molecular_function;
ENSG00000173482	5.17378	6.49447	7.84322e-08	1.1858e-05	18	7566780	8406859	+	PTPRM	protein tyrosine phosphatase%2C receptor type%2C M [Source:HGNC Symbol%3BAcc:9675]	GO:0001937:negative regulation of endothelial cell proliferation;GO:0006470:protein dephosphorylation;GO:0007156:homophilic cell adhesion via plasma membrane adhesion molecules;GO:0007165:signal transduction;GO:0010596:negative regulation of endothelial cell migration;GO:0010842:retina layer formation;GO:0016525:negative regulation of angiogenesis;GO:0031175:neuron projection development;GO:00312…	GO:0005737:cytoplasm;GO:0005887:integral component of plasma membrane;GO:0005911:cell-cell junction;GO:0005913:cell-cell adherens junction;GO:0016020:membrane;GO:0030027:lamellipodium;GO:0048471:perinuclear region of cytoplasm;	GO:0004725:protein tyrosine phosphatase activity;GO:0005001:transmembrane receptor protein tyrosine phosphatase activity;GO:0005515:protein binding;GO:0045296:cadherin binding;
ENSG00000075240	-9.02766	5.30792	8.63636e-08	1.27574e-05	22	46971909	47075688	+	GRAMD4	GRAM domain containing 4 [Source:HGNC Symbol%3BAcc:29113]	GO:0006915:apoptotic process;	GO:0016021:integral component of membrane;GO:0031966:mitochondrial membrane;	-
ENSG00000143376	-9.02766	5.30792	8.63636e-08	1.27574e-05	1	151584541	151671567	+	SNX27	sorting nexin family member 27 [Source:HGNC Symbol%3BAcc:20073]	GO:0001770:establishment of natural killer cell polarity;GO:0006886:intracellular protein transport;GO:0007165:signal transduction;GO:0008333:endosome to lysosome transport;GO:0016197:endosomal transport;GO:1990126:retrograde transport, endosome to plasma membrane;	GO:0001772:immunological synapse;GO:0005634:nucleus;GO:0005730:nucleolus;GO:0005737:cytoplasm;GO:0005769:early endosome;GO:0005829:cytosol;GO:0030904:retromer complex;GO:0031901:early endosome membrane;GO:0071203:WASH complex;	GO:0005515:protein binding;GO:0032266:phosphatidylinositol-3-phosphate binding;
ENSG00000152804	-9.02766	5.30792	8.63636e-08	1.27574e-05	10	94447945	94455403	+	HHEX	hematopoietically expressed homeobox [Source:HGNC Symbol%3BAcc:4901]	GO:0000122:negative regulation of transcription from RNA polymerase II promoter;GO:0001570:vasculogenesis;GO:0001701:in utero embryonic development;GO:0002573:myeloid leukocyte differentiation;GO:0006351:transcription, DNA-templated;GO:0006406:mRNA export from nucleus;GO:0007049:cell cycle;GO:0007165:signal transduction;GO:0007492:endoderm development;GO:0008283:cell proliferation;GO:0009611:resp…	GO:0005634:nucleus;GO:0005737:cytoplasm;GO:0032993:protein-DNA complex;	GO:0003682:chromatin binding;GO:0003700:sequence-specific DNA binding transcription factor activity;GO:0005515:protein binding;GO:0008134:transcription factor binding;GO:0008190:eukaryotic initiation factor 4E binding;GO:0008301:DNA binding, bending;GO:0017025:TBP-class protein binding;GO:0042803:protein homodimerization activity;GO:0043565:sequence-specific DNA binding;GO:0044212:transcription r…
ENSG00000234420	-9.02766	5.30792	8.63636e-08	1.27574e-05	10	43008958	43048270	-	ZNF37BP	zinc finger protein 37B%2C pseudogene [Source:HGNC Symbol%3BAcc:13103]	-	-	-
ENSG00000124766	8.98495	5.44326	8.63636e-08	1.27574e-05	6	21593972	21598847	+	SOX4	SRY (sex determining region Y)-box 4 [Source:HGNC Symbol%3BAcc:11200]	GO:0001501:skeletal system development;GO:0001841:neural tube formation;GO:0002328:pro-B cell differentiation;GO:0003183:mitral valve morphogenesis;GO:0003211:cardiac ventricle formation;GO:0003215:cardiac right ventricle morphogenesis;GO:0003289:atrial septum primum morphogenesis;GO:0003357:noradrenergic neuron differentiation;GO:0006355:regulation of transcription, DNA-templated;GO:0006977:DNA …	GO:0005634:nucleus;GO:0005730:nucleolus;GO:0005737:cytoplasm;GO:0005739:mitochondrion;	GO:0000976:transcription regulatory region sequence-specific DNA binding;GO:0001046:core promoter sequence-specific DNA binding;GO:0001071:nucleic acid binding transcription factor activity;GO:0001077:RNA polymerase II core promoter proximal region sequence-specific DNA binding transcription factor activity involved in positive regulation of transcription;GO:0001105:RNA polymerase II transcriptio…
ENSG00000127948	8.98495	5.44326	8.63636e-08	1.27574e-05	7	75528518	75616173	+	POR	P450 (cytochrome) oxidoreductase [Source:HGNC Symbol%3BAcc:9208]	GO:0003420:regulation of growth plate cartilage chondrocyte proliferation;GO:0007584:response to nutrient;GO:0009437:carnitine metabolic process;GO:0009812:flavonoid metabolic process;GO:0018393:internal peptidyl-lysine acetylation;GO:0019395:fatty acid oxidation;GO:0032332:positive regulation of chondrocyte differentiation;GO:0032770:positive regulation of monooxygenase activity;GO:0042493:respo…	GO:0005739:mitochondrion;GO:0005783:endoplasmic reticulum;GO:0005789:endoplasmic reticulum membrane;GO:0005829:cytosol;GO:0016020:membrane;GO:0043231:intracellular membrane-bounded organelle;	GO:0003958:NADPH-hemoprotein reductase activity;GO:0004128:cytochrome-b5 reductase activity, acting on NAD(P)H;GO:0005506:iron ion binding;GO:0005515:protein binding;GO:0009055:electron carrier activity;GO:0010181:FMN binding;GO:0016491:oxidoreductase activity;GO:0016709:oxidoreductase activity, acting on paired donors, with incorporation or reduction of molecular oxygen, NAD(P)H as one donor, an…
ENSG00000135365	8.98495	5.44326	8.63636e-08	1.27574e-05	11	45950871	46142985	-	PHF21A	PHD finger protein 21A [Source:HGNC Symbol%3BAcc:24156]	GO:0000122:negative regulation of transcription from RNA polymerase II promoter;GO:0001967:suckling behavior;GO:0006351:transcription, DNA-templated;GO:0006355:regulation of transcription, DNA-templated;GO:0007596:blood coagulation;GO:0016568:chromatin modification;	GO:0000118:histone deacetylase complex;GO:0005634:nucleus;GO:0005654:nucleoplasm;	GO:0003677:DNA binding;GO:0003682:chromatin binding;GO:0008270:zinc ion binding;
ENSG00000185585	8.98495	5.44326	8.63636e-08	1.27574e-05	9	127539437	127577164	+	OLFML2A	olfactomedin-like 2A [Source:HGNC Symbol%3BAcc:27270]	GO:0030198:extracellular matrix organization;	GO:0005576:extracellular region;GO:0031012:extracellular matrix;	GO:0042803:protein homodimerization activity;GO:0050840:extracellular matrix binding;
ENSG00000198408	8.98495	5.44326	8.63636e-08	1.27574e-05	10	103544200	103578696	-	MGEA5	meningioma expressed antigen 5 (hyaluronidase) [Source:HGNC Symbol%3BAcc:7056]	GO:0006044:N-acetylglucosamine metabolic process;GO:0006516:glycoprotein catabolic process;GO:0006612:protein targeting to membrane;GO:0007568:aging;GO:0010524:positive regulation of calcium ion transport into cytosol;GO:0010616:negative regulation of cardiac muscle adaptation;GO:0031343:positive regulation of cell killing;GO:0032024:positive regulation of insulin secretion;GO:0043243:positive re…	GO:0005634:nucleus;GO:0005737:cytoplasm;	GO:0004402:histone acetyltransferase activity;GO:0004415:hyalurononglucosaminidase activity;
ENSG00000124193	-5.5269	5.70843	8.6925e-08	1.28076e-05	20	42086568	42092245	+	SRSF6	serine/arginine-rich splicing factor 6 [Source:HGNC Symbol%3BAcc:10788]	GO:0000398:mRNA splicing, via spliceosome;GO:0006366:transcription from RNA polymerase II promoter;GO:0006369:termination of RNA polymerase II transcription;GO:0006376:mRNA splice site selection;GO:0006406:mRNA export from nucleus;GO:0008380:RNA splicing;GO:0010467:gene expression;GO:0031124:mRNA 3'-end processing;GO:0048025:negative regulation of mRNA splicing, via spliceosome;	GO:0005634:nucleus;GO:0005654:nucleoplasm;GO:0005730:nucleolus;	GO:0000166:nucleotide binding;GO:0003723:RNA binding;
ENSG00000128342	-4.84461	6.56274	8.92593e-08	1.31182e-05	22	30636436	30642840	-	LIF	leukemia inhibitory factor [Source:HGNC Symbol%3BAcc:6596]	GO:0001974:blood vessel remodeling;GO:0006955:immune response;GO:0007275:multicellular organismal development;GO:0007566:embryo implantation;GO:0008284:positive regulation of cell proliferation;GO:0008285:negative regulation of cell proliferation;GO:0019827:stem cell maintenance;GO:0033138:positive regulation of peptidyl-serine phosphorylation;GO:0033141:positive regulation of peptidyl-serine pho…	GO:0005615:extracellular space;GO:0005737:cytoplasm;	GO:0001135:RNA polymerase II transcription factor recruiting transcription factor activity;GO:0005102:receptor binding;GO:0005125:cytokine activity;GO:0005146:leukemia inhibitory factor receptor binding;GO:0008083:growth factor activity;
ENSG00000198373	6.23251	6.06817	8.99553e-08	1.3187e-05	16	69796209	69975644	+	WWP2	WW domain containing E3 ubiquitin protein ligase 2 [Source:HGNC Symbol%3BAcc:16804]	GO:0000122:negative regulation of transcription from RNA polymerase II promoter;GO:0006464:cellular protein modification process;GO:0010629:negative regulation of gene expression;GO:0016567:protein ubiquitination;GO:0019048:modulation by virus of host morphology or physiology;GO:0032410:negative regulation of transporter activity;GO:0034765:regulation of ion transmembrane transport;GO:0042391:reg…	GO:0000151:ubiquitin ligase complex;GO:0005634:nucleus;GO:0005737:cytoplasm;	GO:0001085:RNA polymerase II transcription factor binding;GO:0004842:ubiquitin-protein transferase activity;GO:0005515:protein binding;GO:0008134:transcription factor binding;
ENSG00000003137	-9.00075	5.28155	9.83586e-08	1.39594e-05	2	72356367	72375167	-	CYP26B1	cytochrome P450%2C family 26%2C subfamily B%2C polypeptide 1 [Source:HGNC Symbol%3BAcc:20581]	GO:0001709:cell fate determination;GO:0006766:vitamin metabolic process;GO:0006805:xenobiotic metabolic process;GO:0007140:male meiosis;GO:0007283:spermatogenesis;GO:0009954:proximal/distal pattern formation;GO:0010628:positive regulation of gene expression;GO:0030326:embryonic limb morphogenesis;GO:0034653:retinoic acid catabolic process;GO:0043587:tongue morphogenesis;GO:0044281:small molecule …	GO:0005783:endoplasmic reticulum;GO:0005789:endoplasmic reticulum membrane;	GO:0001972:retinoic acid binding;GO:0005506:iron ion binding;GO:0008401:retinoic acid 4-hydroxylase activity;GO:0009055:electron carrier activity;GO:0016705:oxidoreductase activity, acting on paired donors, with incorporation or reduction of molecular oxygen;GO:0020037:heme binding;
ENSG00000166337	-9.00075	5.28155	9.83586e-08	1.39594e-05	11	6627526	6633898	-	TAF10	TAF10 RNA polymerase II%2C TATA box binding protein (TBP)-associated factor%2C 30kDa [Source:HGNC Symbol%3BAcc:11543]	GO:0006352:DNA-templated transcription, initiation;GO:0006366:transcription from RNA polymerase II promoter;GO:0006367:transcription initiation from RNA polymerase II promoter;GO:0006368:transcription elongation from RNA polymerase II promoter;GO:0010467:gene expression;GO:0016032:viral process;GO:0016578:histone deubiquitination;GO:0043966:histone H3 acetylation;GO:0051260:protein homooligomeriz…	GO:0000125:PCAF complex;GO:0005634:nucleus;GO:0005654:nucleoplasm;GO:0005669:transcription factor TFIID complex;GO:0005737:cytoplasm;GO:0030914:STAGA complex;GO:0033276:transcription factor TFTC complex;GO:0048471:perinuclear region of cytoplasm;	GO:0003700:sequence-specific DNA binding transcription factor activity;GO:0003713:transcription coactivator activity;GO:0004402:histone acetyltransferase activity;GO:0005515:protein binding;GO:0019899:enzyme binding;GO:0030331:estrogen receptor binding;GO:0070063:RNA polymerase binding;
ENSG00000175756	-9.00075	5.28155	9.83586e-08	1.39594e-05	1	1309110	1310875	-	AURKAIP1	aurora kinase A interacting protein 1 [Source:HGNC Symbol%3BAcc:24114]	GO:0045839:negative regulation of mitotic nuclear division;GO:0045862:positive regulation of proteolysis;	GO:0005634:nucleus;GO:0005730:nucleolus;GO:0005739:mitochondrion;GO:0043231:intracellular membrane-bounded organelle;	GO:0005515:protein binding;
ENSG00000185697	-9.00075	5.28155	9.83586e-08	1.39594e-05	8	67474410	67526482	-	MYBL1	v-myb avian myeloblastosis viral oncogene homolog-like 1 [Source:HGNC Symbol%3BAcc:7547]	GO:0006351:transcription, DNA-templated;GO:0006355:regulation of transcription, DNA-templated;GO:0045893:positive regulation of transcription, DNA-templated;	GO:0005634:nucleus;	GO:0003677:DNA binding;GO:0003682:chromatin binding;
ENSG00000259976	-9.00075	5.28155	9.83586e-08	1.39594e-05	3	114033348	114035026	-	RP11-553L6.5	-	-	-	-
ENSG00000260917	-9.00075	5.28155	9.83586e-08	1.39594e-05	10	114583249	114587485	+	RP11-57H14.4	-	-	-	-
ENSG00000090621	8.96536	5.42537	9.83586e-08	1.39594e-05	1	40026488	40042462	-	PABPC4	poly(A) binding protein%2C cytoplasmic 4 (inducible form) [Source:HGNC Symbol%3BAcc:8557]	GO:0006396:RNA processing;GO:0006401:RNA catabolic process;GO:0006412:translation;GO:0007596:blood coagulation;	GO:0005634:nucleus;GO:0005737:cytoplasm;GO:0010494:cytoplasmic stress granule;GO:0030529:ribonucleoprotein complex;	GO:0000166:nucleotide binding;GO:0003676:nucleic acid binding;GO:0003723:RNA binding;GO:0005515:protein binding;GO:0008143:poly(A) binding;GO:0008266:poly(U) RNA binding;GO:0017130:poly(C) RNA binding;
ENSG00000096063	8.96536	5.42537	9.83586e-08	1.39594e-05	6	35800743	35889119	-	SRPK1	SRSF protein kinase 1 [Source:HGNC Symbol%3BAcc:11305]	GO:0006397:mRNA processing;GO:0006468:protein phosphorylation;GO:0007059:chromosome segregation;GO:0008380:RNA splicing;GO:0019048:modulation by virus of host morphology or physiology;GO:0035092:sperm chromatin condensation;GO:0045070:positive regulation of viral genome replication;GO:0045071:negative regulation of viral genome replication;GO:0045087:innate immune response;GO:0048024:regulation o…	GO:0005634:nucleus;GO:0005737:cytoplasm;GO:0005783:endoplasmic reticulum;GO:0016363:nuclear matrix;	GO:0000287:magnesium ion binding;GO:0004672:protein kinase activity;GO:0004674:protein serine/threonine kinase activity;GO:0005515:protein binding;GO:0005524:ATP binding;
ENSG00000125753	8.96536	5.42537	9.83586e-08	1.39594e-05	19	46009837	46030241	+	VASP	vasodilator-stimulated phosphoprotein [Source:HGNC Symbol%3BAcc:12652]	GO:0001843:neural tube closure;GO:0007411:axon guidance;GO:0008154:actin polymerization or depolymerization;GO:0030036:actin cytoskeleton organization;GO:0034329:cell junction assembly;GO:0050852:T cell receptor signaling pathway;GO:0051289:protein homotetramerization;	GO:0005737:cytoplasm;GO:0005829:cytosol;GO:0005886:plasma membrane;GO:0005925:focal adhesion;GO:0015629:actin cytoskeleton;GO:0030027:lamellipodium;GO:0030175:filopodium;GO:0031258:lamellipodium membrane;GO:0031527:filopodium membrane;	GO:0003779:actin binding;GO:0005515:protein binding;GO:0005522:profilin binding;GO:0017124:SH3 domain binding;
ENSG00000144959	8.96536	5.42537	9.83586e-08	1.39594e-05	3	172348039	172429008	-	NCEH1	neutral cholesterol ester hydrolase 1 [Source:HGNC Symbol%3BAcc:29260]	GO:0006470:protein dephosphorylation;GO:0006805:xenobiotic metabolic process;GO:0016042:lipid catabolic process;	GO:0005783:endoplasmic reticulum;GO:0016021:integral component of membrane;	GO:0016787:hydrolase activity;GO:0017171:serine hydrolase activity;GO:0042301:phosphate ion binding;
ENSG00000157657	8.96536	5.42537	9.83586e-08	1.39594e-05	9	116638562	116818871	+	ZNF618	zinc finger protein 618 [Source:HGNC Symbol%3BAcc:29416]	GO:0006351:transcription, DNA-templated;GO:0006355:regulation of transcription, DNA-templated;	GO:0005634:nucleus;	GO:0003677:DNA binding;GO:0046872:metal ion binding;
ENSG00000167770	8.96536	5.42537	9.83586e-08	1.39594e-05	11	63753325	63769283	+	OTUB1	OTU domain%2C ubiquitin aldehyde binding 1 [Source:HGNC Symbol%3BAcc:23077]	GO:0006281:DNA repair;GO:0006508:proteolysis;GO:0006974:cellular response to DNA damage stimulus;GO:0019538:protein metabolic process;GO:0071108:protein K48-linked deubiquitination;GO:1901315:negative regulation of histone H2A K63-linked ubiquitination;GO:2000780:negative regulation of double-strand break repair;	GO:0005737:cytoplasm;	GO:0004843:ubiquitin-specific protease activity;GO:0005515:protein binding;GO:0008242:omega peptidase activity;GO:0019784:NEDD8-specific protease activity;GO:0031625:ubiquitin protein ligase binding;GO:0043130:ubiquitin binding;
ENSG00000177683	8.96536	5.42537	9.83586e-08	1.39594e-05	7	108194987	108210194	-	THAP5	THAP domain containing 5 [Source:HGNC Symbol%3BAcc:23188]	GO:0007049:cell cycle;GO:0045786:negative regulation of cell cycle;	GO:0005634:nucleus;	GO:0002020:protease binding;GO:0003676:nucleic acid binding;GO:0003677:DNA binding;GO:0046872:metal ion binding;
ENSG00000076108	5.13682	6.46027	1.01637e-07	1.43895e-05	12	56989380	57030600	-	BAZ2A	bromodomain adjacent to zinc finger domain%2C 2A [Source:HGNC Symbol%3BAcc:962]	GO:0000183:chromatin silencing at rDNA;GO:0006306:DNA methylation;GO:0006338:chromatin remodeling;GO:0006351:transcription, DNA-templated;GO:0006355:regulation of transcription, DNA-templated;GO:0016575:histone deacetylation;GO:0034770:histone H4-K20 methylation;GO:0051567:histone H3-K9 methylation;GO:0070869:heterochromatin assembly involved in chromatin silencing;GO:0070933:histone H4 deacetyla…	GO:0005634:nucleus;GO:0005677:chromatin silencing complex;GO:0005730:nucleolus;GO:0033553:rDNA heterochromatin;	GO:0003677:DNA binding;GO:0003723:RNA binding;GO:0005515:protein binding;GO:0008270:zinc ion binding;GO:0016922:ligand-dependent nuclear receptor binding;GO:0070577:lysine-acetylated histone binding;
ENSG00000198793	-4.47093	7.06468	1.04357e-07	1.47385e-05	1	11166592	11322564	-	MTOR	mechanistic target of rapamycin (serine/threonine kinase) [Source:HGNC Symbol%3BAcc:3942]	GO:0001934:positive regulation of protein phosphorylation;GO:0001938:positive regulation of endothelial cell proliferation;GO:0005979:regulation of glycogen biosynthetic process;GO:0006468:protein phosphorylation;GO:0006950:response to stress;GO:0007165:signal transduction;GO:0007173:epidermal growth factor receptor signaling pathway;GO:0007281:germ cell development;GO:0007584:response to nutrien…	GO:0000139:Golgi membrane;GO:0005737:cytoplasm;GO:0005741:mitochondrial outer membrane;GO:0005764:lysosome;GO:0005789:endoplasmic reticulum membrane;GO:0005829:cytosol;GO:0005942:phosphatidylinositol 3-kinase complex;GO:0012505:endomembrane system;GO:0016020:membrane;GO:0016605:PML body;GO:0031931:TORC1 complex;GO:0031932:TORC2 complex;	GO:0001030:RNA polymerase III type 1 promoter DNA binding;GO:0001031:RNA polymerase III type 2 promoter DNA binding;GO:0001032:RNA polymerase III type 3 promoter DNA binding;GO:0001156:TFIIIC-class transcription factor binding;GO:0004674:protein serine/threonine kinase activity;GO:0005515:protein binding;GO:0005524:ATP binding;GO:0008144:drug binding;GO:0016301:kinase activity;GO:0019904:protein …
ENSG00000070444	6.19508	6.03353	1.06815e-07	1.50489e-05	17	2287354	2304412	-	MNT	MAX network transcriptional repressor [Source:HGNC Symbol%3BAcc:7188]	GO:0006366:transcription from RNA polymerase II promoter;GO:0007275:multicellular organismal development;GO:0007569:cell aging;GO:0008285:negative regulation of cell proliferation;GO:0042981:regulation of apoptotic process;GO:0051726:regulation of cell cycle;	GO:0005634:nucleus;	GO:0003677:DNA binding;GO:0003682:chromatin binding;GO:0003700:sequence-specific DNA binding transcription factor activity;GO:0003713:transcription coactivator activity;GO:0003714:transcription corepressor activity;GO:0046983:protein dimerization activity;
ENSG00000166471	-5.03204	6.17545	1.0936e-07	1.53701e-05	11	9302201	9336327	-	TMEM41B	transmembrane protein 41B [Source:HGNC Symbol%3BAcc:28948]	-	GO:0016021:integral component of membrane;	-
ENSG00000090975	-8.97332	5.25472	1.12212e-07	1.54338e-05	12	123468027	123634562	-	PITPNM2	phosphatidylinositol transfer protein%2C membrane-associated 2 [Source:HGNC Symbol%3BAcc:21044]	GO:0006810:transport;GO:0008152:metabolic process;	GO:0005622:intracellular;GO:0012505:endomembrane system;GO:0016021:integral component of membrane;GO:0043231:intracellular membrane-bounded organelle;	GO:0005509:calcium ion binding;GO:0008289:lipid binding;GO:0046872:metal ion binding;
ENSG00000106638	-8.97332	5.25472	1.12212e-07	1.54338e-05	7	72983262	72993121	-	TBL2	transducin (beta)-like 2 [Source:HGNC Symbol%3BAcc:11586]	GO:0008150:biological_process;	GO:0005575:cellular_component;	GO:0003674:molecular_function;
ENSG00000115350	-8.97332	5.25472	1.12212e-07	1.54338e-05	2	75185619	75197255	+	POLE4	polymerase (DNA-directed)%2C epsilon 4%2C accessory subunit [Source:HGNC Symbol%3BAcc:18755]	GO:0043966:histone H3 acetylation;	GO:0005634:nucleus;GO:0005671:Ada2/Gcn5/Ada3 transcription activator complex;GO:0008622:epsilon DNA polymerase complex;	GO:0003887:DNA-directed DNA polymerase activity;GO:0005515:protein binding;GO:0043565:sequence-specific DNA binding;GO:0046982:protein heterodimerization activity;
ENSG00000118308	-8.97332	5.25472	1.12212e-07	1.54338e-05	12	25173936	25261268	+	LRMP	lymphoid-restricted membrane protein [Source:HGNC Symbol%3BAcc:6690]	GO:0006903:vesicle targeting;GO:0006906:vesicle fusion;	GO:0005789:endoplasmic reticulum membrane;GO:0005887:integral component of plasma membrane;GO:0016021:integral component of membrane;GO:0030176:integral component of endoplasmic reticulum membrane;	-
ENSG00000196782	-8.97332	5.25472	1.12212e-07	1.54338e-05	4	140637907	141075338	-	MAML3	mastermind-like 3 (Drosophila) [Source:HGNC Symbol%3BAcc:16272]	GO:0006367:transcription initiation from RNA polymerase II promoter;GO:0007219:Notch signaling pathway;GO:0010467:gene expression;GO:0045944:positive regulation of transcription from RNA polymerase II promoter;	GO:0005634:nucleus;GO:0005654:nucleoplasm;GO:0005730:nucleolus;GO:0016607:nuclear speck;	GO:0003713:transcription coactivator activity;
ENSG00000134153	8.9455	5.40725	1.12212e-07	1.54338e-05	15	34376218	34394149	-	EMC7	ER membrane protein complex subunit 7 [Source:HGNC Symbol%3BAcc:24301]	GO:0008150:biological_process;	GO:0005737:cytoplasm;GO:0016021:integral component of membrane;GO:0072546:ER membrane protein complex;	GO:0017076:purine nucleotide binding;GO:0030246:carbohydrate binding;
ENSG00000174021	8.9455	5.40725	1.12212e-07	1.54338e-05	1	84964008	84972248	-	GNG5	guanine nucleotide binding protein (G protein)%2C gamma 5 [Source:HGNC Symbol%3BAcc:4408]	GO:0006112:energy reserve metabolic process;GO:0007165:signal transduction;GO:0007186:G-protein coupled receptor signaling pathway;GO:0007268:synaptic transmission;GO:0044281:small molecule metabolic process;GO:0071377:cellular response to glucagon stimulus;	GO:0005834:heterotrimeric G-protein complex;GO:0005886:plasma membrane;	GO:0003924:GTPase activity;GO:0004871:signal transducer activity;
ENSG00000197136	8.9455	5.40725	1.12212e-07	1.54338e-05	11	65383244	65404910	+	PCNXL3	pecanex-like 3 (Drosophila) [Source:HGNC Symbol%3BAcc:18760]	-	GO:0016021:integral component of membrane;	-
ENSG00000223524	8.9455	5.40725	1.12212e-07	1.54338e-05	8	86747543	86749570	+	REXO1L11P	REX1%2C RNA exonuclease 1 homolog (S. cerevisiae)-like 11%2C pseudogene [Source:HGNC Symbol%3BAcc:44434]	-	-	-
ENSG00000131558	-4.8096	6.52892	1.12893e-07	1.54906e-05	7	132937829	133751342	+	EXOC4	exocyst complex component 4 [Source:HGNC Symbol%3BAcc:30389]	GO:0006904:vesicle docking involved in exocytosis;GO:0015031:protein transport;GO:0044267:cellular protein metabolic process;	GO:0000145:exocyst;GO:0005737:cytoplasm;GO:0005886:plasma membrane;GO:0032584:growth cone membrane;GO:0035748:myelin sheath abaxonal region;	GO:0005515:protein binding;GO:0030165:PDZ domain binding;GO:0047485:protein N-terminus binding;
ENSG00000138867	-4.49501	6.80143	1.23056e-07	1.68453e-05	22	24936406	24951903	-	GUCD1	guanylyl cyclase domain containing 1 [Source:HGNC Symbol%3BAcc:14237]	-	-	-
ENSG00000143549	-5.18538	5.92645	1.27215e-07	1.6954e-05	1	154127784	154167124	-	TPM3	tropomyosin 3 [Source:HGNC Symbol%3BAcc:12012]	GO:0006928:movement of cell or subcellular component;GO:0006936:muscle contraction;GO:0006937:regulation of muscle contraction;GO:0007155:cell adhesion;GO:0030049:muscle filament sliding;	GO:0001725:stress fiber;GO:0002102:podosome;GO:0005604:basement membrane;GO:0005737:cytoplasm;GO:0005829:cytosol;GO:0005856:cytoskeleton;GO:0005862:muscle thin filament tropomyosin;GO:0015629:actin cytoskeleton;GO:0030426:growth cone;GO:0030863:cortical cytoskeleton;GO:0031941:filamentous actin;GO:0032154:cleavage furrow;	GO:0003674:molecular_function;GO:0003779:actin binding;
ENSG00000143772	-8.94536	5.22739	1.28242e-07	1.6954e-05	1	226819391	226927024	-	ITPKB	inositol-trisphosphate 3-kinase B [Source:HGNC Symbol%3BAcc:6179]	GO:0000165:MAPK cascade;GO:0007165:signal transduction;GO:0007166:cell surface receptor signaling pathway;GO:0043647:inositol phosphate metabolic process;GO:0044281:small molecule metabolic process;GO:0045059:positive thymic T cell selection;GO:0046579:positive regulation of Ras protein signal transduction;GO:0046638:positive regulation of alpha-beta T cell differentiation;	GO:0005829:cytosol;	GO:0005515:protein binding;GO:0005516:calmodulin binding;GO:0005524:ATP binding;GO:0008440:inositol-1,4,5-trisphosphate 3-kinase activity;
ENSG00000180884	-8.94536	5.22739	1.28242e-07	1.6954e-05	19	35447258	35454953	-	ZNF792	zinc finger protein 792 [Source:HGNC Symbol%3BAcc:24751]	GO:0006351:transcription, DNA-templated;GO:0006355:regulation of transcription, DNA-templated;	GO:0005634:nucleus;	GO:0003677:DNA binding;GO:0046872:metal ion binding;
ENSG00000112715	8.92537	5.3889	1.28242e-07	1.6954e-05	6	43737921	43754224	+	VEGFA	vascular endothelial growth factor A [Source:HGNC Symbol%3BAcc:12680]	GO:0000122:negative regulation of transcription from RNA polymerase II promoter;GO:0001525:angiogenesis;GO:0001541:ovarian follicle development;GO:0001569:patterning of blood vessels;GO:0001570:vasculogenesis;GO:0001666:response to hypoxia;GO:0001701:in utero embryonic development;GO:0001822:kidney development;GO:0001934:positive regulation of protein phosphorylation;GO:0001938:positive regulatio…	GO:0005576:extracellular region;GO:0005578:proteinaceous extracellular matrix;GO:0005604:basement membrane;GO:0005615:extracellular space;GO:0005737:cytoplasm;GO:0009986:cell surface;GO:0016020:membrane;GO:0030141:secretory granule;GO:0031093:platelet alpha granule lumen;GO:0031988:membrane-bounded vesicle;	GO:0001968:fibronectin binding;GO:0005125:cytokine activity;GO:0005161:platelet-derived growth factor receptor binding;GO:0005172:vascular endothelial growth factor receptor binding;GO:0005515:protein binding;GO:0008083:growth factor activity;GO:0008201:heparin binding;GO:0042056:chemoattractant activity;GO:0042802:identical protein binding;GO:0042803:protein homodimerization activity;GO:0043183:…
ENSG00000167196	8.92537	5.3889	1.28242e-07	1.6954e-05	15	76196200	76227609	+	FBXO22	F-box protein 22 [Source:HGNC Symbol%3BAcc:13593]	GO:0000209:protein polyubiquitination;GO:0006464:cellular protein modification process;GO:0006511:ubiquitin-dependent protein catabolic process;GO:0006913:nucleocytoplasmic transport;GO:0009267:cellular response to starvation;GO:0010830:regulation of myotube differentiation;GO:0032436:positive regulation of proteasomal ubiquitin-dependent protein catabolic process;GO:2000060:positive regulation o…	GO:0005634:nucleus;GO:0005737:cytoplasm;GO:0030018:Z disc;	GO:0004842:ubiquitin-protein transferase activity;
ENSG00000167220	8.92537	5.3889	1.28242e-07	1.6954e-05	18	44633774	44676891	-	HDHD2	haloacid dehalogenase-like hydrolase domain containing 2 [Source:HGNC Symbol%3BAcc:25364]	-	-	GO:0046872:metal ion binding;
ENSG00000198799	8.92537	5.3889	1.28242e-07	1.6954e-05	1	113615831	113674882	+	LRIG2	leucine-rich repeats and immunoglobulin-like domains 2 [Source:HGNC Symbol%3BAcc:20889]	-	GO:0005737:cytoplasm;GO:0005886:plasma membrane;GO:0016021:integral component of membrane;	-
ENSG00000243678	8.92537	5.3889	1.28242e-07	1.6954e-05	17	49230920	49249108	+	NME1-NME2	NME1-NME2 readthrough [Source:HGNC Symbol%3BAcc:33531]	GO:0006183:GTP biosynthetic process;GO:0006228:UTP biosynthetic process;GO:0006241:CTP biosynthetic process;	GO:0005737:cytoplasm;	GO:0004550:nucleoside diphosphate kinase activity;GO:0005524:ATP binding;
ENSG00000267045	8.92537	5.3889	1.28242e-07	1.6954e-05	19	45741890	45748628	-	AC006126.4	-	-	-	-
ENSG00000011454	8.90494	5.37029	1.28242e-07	1.6954e-05	9	125703112	125867145	+	RABGAP1	RAB GTPase activating protein 1 [Source:HGNC Symbol%3BAcc:17155]	GO:0007049:cell cycle;GO:0043547:positive regulation of GTPase activity;	GO:0005813:centrosome;GO:0005829:cytosol;GO:0005875:microtubule associated complex;	GO:0003677:DNA binding;GO:0005096:GTPase activator activity;GO:0005515:protein binding;GO:0015631:tubulin binding;
ENSG00000072756	8.90494	5.37029	1.28242e-07	1.6954e-05	3	3168600	3192563	+	TRNT1	tRNA nucleotidyl transferase%2C CCA-adding%2C 1 [Source:HGNC Symbol%3BAcc:17341]	GO:0001680:tRNA 3'-terminal CCA addition;GO:0006626:protein targeting to mitochondrion;GO:0042780:tRNA 3'-end processing;	GO:0005622:intracellular;GO:0005739:mitochondrion;GO:0005813:centrosome;	GO:0000049:tRNA binding;GO:0004810:tRNA adenylyltransferase activity;GO:0005524:ATP binding;GO:0009022:tRNA nucleotidyltransferase activity;GO:0052927:CTP:tRNA cytidylyltransferase activity;GO:0052928:CTP:3'-cytidine-tRNA cytidylyltransferase activity;GO:0052929:ATP:3'-cytidine-cytidine-tRNA adenylyltransferase activity;
ENSG00000106636	8.90494	5.37029	1.28242e-07	1.6954e-05	7	44240567	44253893	+	YKT6	YKT6 v-SNARE homolog (S. cerevisiae) [Source:HGNC Symbol%3BAcc:16959]	GO:0006810:transport;GO:0006888:ER to Golgi vesicle-mediated transport;GO:0006903:vesicle targeting;GO:0006904:vesicle docking involved in exocytosis;GO:0015031:protein transport;GO:0042147:retrograde transport, endosome to Golgi;	GO:0000139:Golgi membrane;GO:0005737:cytoplasm;GO:0005739:mitochondrion;GO:0005768:endosome;GO:0005783:endoplasmic reticulum;GO:0005794:Golgi apparatus;GO:0005829:cytosol;GO:0005887:integral component of plasma membrane;GO:0016020:membrane;GO:0030659:cytoplasmic vesicle membrane;GO:0031201:SNARE complex;	GO:0005484:SNAP receptor activity;GO:0019706:protein-cysteine S-palmitoyltransferase activity;
ENSG00000142409	8.90494	5.37029	1.28242e-07	1.6954e-05	19	56598732	56632649	-	ZNF787	zinc finger protein 787 [Source:HGNC Symbol%3BAcc:26998]	GO:0006351:transcription, DNA-templated;GO:0006355:regulation of transcription, DNA-templated;	GO:0005634:nucleus;	GO:0003677:DNA binding;GO:0046872:metal ion binding;
ENSG00000167615	8.90494	5.37029	1.28242e-07	1.6954e-05	19	54960065	54973217	+	LENG8	leukocyte receptor cluster (LRC) member 8 [Source:HGNC Symbol%3BAcc:15500]	-	-	GO:0005515:protein binding;
ENSG00000254858	8.90494	5.37029	1.28242e-07	1.6954e-05	19	18303992	18307758	+	MPV17L2	MPV17 mitochondrial membrane protein-like 2 [Source:HGNC Symbol%3BAcc:28177]	-	GO:0005739:mitochondrion;GO:0016021:integral component of membrane;	-
ENSG00000129255	-8.91685	5.19956	1.46828e-07	1.86859e-05	17	7486847	7496107	+	MPDU1	mannose-P-dolichol utilization defect 1 [Source:HGNC Symbol%3BAcc:7207]	GO:0006457:protein folding;GO:0006488:dolichol-linked oligosaccharide biosynthetic process;GO:0006810:transport;GO:0009312:oligosaccharide biosynthetic process;	GO:0005739:mitochondrion;GO:0005783:endoplasmic reticulum;GO:0005789:endoplasmic reticulum membrane;GO:0016021:integral component of membrane;	-
ENSG00000138780	-8.91685	5.19956	1.46828e-07	1.86859e-05	4	106629935	106768885	+	GSTCD	glutathione S-transferase%2C C-terminal domain containing [Source:HGNC Symbol%3BAcc:25806]	GO:0008150:biological_process;	GO:0005575:cellular_component;	GO:0003674:molecular_function;
ENSG00000167333	-8.91685	5.19956	1.46828e-07	1.86859e-05	11	4619902	4629489	-	TRIM68	tripartite motif containing 68 [Source:HGNC Symbol%3BAcc:21161]	GO:0051865:protein autoubiquitination;GO:0060765:regulation of androgen receptor signaling pathway;	GO:0005622:intracellular;GO:0005634:nucleus;GO:0005730:nucleolus;GO:0005737:cytoplasm;GO:0005794:Golgi apparatus;GO:0048471:perinuclear region of cytoplasm;	GO:0004842:ubiquitin-protein transferase activity;GO:0008270:zinc ion binding;GO:0035035:histone acetyltransferase binding;GO:0050681:androgen receptor binding;
ENSG00000089289	8.88423	5.35144	1.46828e-07	1.86859e-05	X	69353299	69386174	+	IGBP1	immunoglobulin (CD79A) binding protein 1 [Source:HGNC Symbol%3BAcc:5461]	GO:0000122:negative regulation of transcription from RNA polymerase II promoter;GO:0007165:signal transduction;GO:0032873:negative regulation of stress-activated MAPK cascade;GO:0034612:response to tumor necrosis factor;GO:0035306:positive regulation of dephosphorylation;GO:0035308:negative regulation of protein dephosphorylation;GO:0042113:B cell activation;GO:0043066:negative regulation of apop…	GO:0005737:cytoplasm;	GO:0005515:protein binding;GO:0008601:protein phosphatase type 2A regulator activity;GO:0031434:mitogen-activated protein kinase kinase binding;
ENSG00000110080	8.88423	5.35144	1.46828e-07	1.86859e-05	11	126225535	126310239	+	ST3GAL4	ST3 beta-galactoside alpha-2%2C3-sialyltransferase 4 [Source:HGNC Symbol%3BAcc:10864]	GO:0005975:carbohydrate metabolic process;GO:0006486:protein glycosylation;GO:0016266:O-glycan processing;GO:0018146:keratan sulfate biosynthetic process;GO:0018279:protein N-linked glycosylation via asparagine;GO:0030203:glycosaminoglycan metabolic process;GO:0042339:keratan sulfate metabolic process;GO:0043687:post-translational protein modification;GO:0044267:cellular protein metabolic process…	GO:0000139:Golgi membrane;GO:0005576:extracellular region;GO:0005794:Golgi apparatus;GO:0016021:integral component of membrane;GO:0030173:integral component of Golgi membrane;GO:0032580:Golgi cisterna membrane;	GO:0003836:beta-galactoside (CMP) alpha-2,3-sialyltransferase activity;GO:0047288:monosialoganglioside sialyltransferase activity;
ENSG00000121644	8.88423	5.35144	1.46828e-07	1.86859e-05	1	244816237	244872335	+	DESI2	desumoylating isopeptidase 2 [Source:HGNC Symbol%3BAcc:24264]	GO:0006508:proteolysis;	GO:0005737:cytoplasm;	GO:0008233:peptidase activity;
ENSG00000124772	8.88423	5.35144	1.46828e-07	1.86859e-05	6	36708552	36807778	-	CPNE5	copine V [Source:HGNC Symbol%3BAcc:2318]	-	GO:0043005:neuron projection;GO:0043025:neuronal cell body;	-
ENSG00000134247	8.88423	5.35144	1.46828e-07	1.86859e-05	1	117452679	117532980	+	PTGFRN	prostaglandin F2 receptor inhibitor [Source:HGNC Symbol%3BAcc:9601]	GO:0034389:lipid particle organization;	GO:0005789:endoplasmic reticulum membrane;GO:0005794:Golgi apparatus;GO:0016021:integral component of membrane;	GO:0005515:protein binding;
ENSG00000135040	8.88423	5.35144	1.46828e-07	1.86859e-05	9	88556061	88637213	+	NAA35	N(alpha)-acetyltransferase 35%2C NatC auxiliary subunit [Source:HGNC Symbol%3BAcc:24340]	GO:0048659:smooth muscle cell proliferation;	GO:0005634:nucleus;GO:0005730:nucleolus;GO:0005737:cytoplasm;GO:0005886:plasma membrane;	GO:0016740:transferase activity;
ENSG00000136861	8.88423	5.35144	1.46828e-07	1.86859e-05	9	123151147	123342448	-	CDK5RAP2	CDK5 regulatory subunit associated protein 2 [Source:HGNC Symbol%3BAcc:18672]	GO:0000086:G2/M transition of mitotic cell cycle;GO:0000132:establishment of mitotic spindle orientation;GO:0000226:microtubule cytoskeleton organization;GO:0000278:mitotic cell cycle;GO:0001578:microtubule bundle formation;GO:0007059:chromosome segregation;GO:0007420:brain development;GO:0022008:neurogenesis;GO:0045664:regulation of neuron differentiation;GO:0045665:negative regulation of neuron…	GO:0000242:pericentriolar material;GO:0000922:spindle pole;GO:0005737:cytoplasm;GO:0005794:Golgi apparatus;GO:0005813:centrosome;GO:0005829:cytosol;GO:0005856:cytoskeleton;GO:0005874:microtubule;GO:0030054:cell junction;GO:0048471:perinuclear region of cytoplasm;	GO:0005515:protein binding;GO:0005516:calmodulin binding;GO:0008017:microtubule binding;GO:0015631:tubulin binding;GO:0019901:protein kinase binding;GO:0032403:protein complex binding;GO:0044212:transcription regulatory region DNA binding;
ENSG00000137815	8.88423	5.35144	1.46828e-07	1.86859e-05	15	41700606	41775761	+	RTF1	Rtf1%2C Paf1/RNA polymerase II complex component%2C homolog (S. cerevisiae) [Source:HGNC Symbol%3BAcc:28996]	GO:0000122:negative regulation of transcription from RNA polymerase II promoter;GO:0001711:endodermal cell fate commitment;GO:0006352:DNA-templated transcription, initiation;GO:0016055:Wnt signaling pathway;GO:0016570:histone modification;GO:0019827:stem cell maintenance;GO:0032968:positive regulation of transcription elongation from RNA polymerase II promoter;GO:0045944:positive regulation of tr…	GO:0005634:nucleus;GO:0005730:nucleolus;GO:0016593:Cdc73/Paf1 complex;	GO:0003677:DNA binding;GO:0003697:single-stranded DNA binding;GO:0005515:protein binding;
ENSG00000152952	8.88423	5.35144	1.46828e-07	1.86859e-05	3	145787227	145881440	-	PLOD2	procollagen-lysine%2C 2-oxoglutarate 5-dioxygenase 2 [Source:HGNC Symbol%3BAcc:9082]	GO:0001666:response to hypoxia;GO:0006464:cellular protein modification process;GO:0030198:extracellular matrix organization;	GO:0005581:collagen trimer;GO:0005783:endoplasmic reticulum;GO:0005789:endoplasmic reticulum membrane;GO:0030867:rough endoplasmic reticulum membrane;	GO:0005506:iron ion binding;GO:0008475:procollagen-lysine 5-dioxygenase activity;GO:0031418:L-ascorbic acid binding;
ENSG00000157600	8.88423	5.35144	1.46828e-07	1.86859e-05	X	109245859	109425962	+	TMEM164	transmembrane protein 164 [Source:HGNC Symbol%3BAcc:26217]	-	GO:0016021:integral component of membrane;	-
ENSG00000164294	8.88423	5.35144	1.46828e-07	1.86859e-05	5	54455946	54462899	+	GPX8	glutathione peroxidase 8 (putative) [Source:HGNC Symbol%3BAcc:33100]	GO:0006979:response to oxidative stress;	GO:0016021:integral component of membrane;	GO:0004602:glutathione peroxidase activity;
ENSG00000196104	8.88423	5.35144	1.46828e-07	1.86859e-05	4	167654535	168155947	-	SPOCK3	sparc/osteonectin%2C cwcv and kazal-like domains proteoglycan (testican) 3 [Source:HGNC Symbol%3BAcc:13565]	GO:0007165:signal transduction;GO:0010951:negative regulation of endopeptidase activity;GO:0019800:peptide cross-linking via chondroitin 4-sulfate glycosaminoglycan;	GO:0005578:proteinaceous extracellular matrix;GO:0005615:extracellular space;GO:0031012:extracellular matrix;	GO:0005509:calcium ion binding;GO:0005539:glycosaminoglycan binding;GO:0008191:metalloendopeptidase inhibitor activity;
ENSG00000212232	8.88423	5.35144	1.46828e-07	1.86859e-05	20	17943353	17943589	-	SNORD17	small nucleolar RNA%2C C/D box 17 [Source:HGNC Symbol%3BAcc:32713]	-	-	-
ENSG00000273014	8.88423	5.35144	1.46828e-07	1.86859e-05	7	32798494	32798965	+	RP11-225B17.2	-	-	-	-
ENSG00000102317	-4.54407	6.49154	1.52625e-07	1.93811e-05	X	48432837	48437454	+	RBM3	RNA binding motif (RNP1%2C RRM) protein 3 [Source:HGNC Symbol%3BAcc:9900]	GO:0006396:RNA processing;GO:0006412:translation;GO:0006417:regulation of translation;GO:0009409:response to cold;GO:0035196:production of miRNAs involved in gene silencing by miRNA;GO:0045727:positive regulation of translation;	GO:0005634:nucleus;GO:0005737:cytoplasm;GO:0015934:large ribosomal subunit;GO:0030425:dendrite;	GO:0000166:nucleotide binding;GO:0003723:RNA binding;GO:0043023:ribosomal large subunit binding;
ENSG00000179218	4.64883	6.9404	1.55731e-07	1.97322e-05	19	13049392	13055303	+	CALR	calreticulin [Source:HGNC Symbol%3BAcc:1455]	GO:0000122:negative regulation of transcription from RNA polymerase II promoter;GO:0002474:antigen processing and presentation of peptide antigen via MHC class I;GO:0002479:antigen processing and presentation of exogenous peptide antigen via MHC class I, TAP-dependent;GO:0002502:peptide antigen assembly with MHC class I protein complex;GO:0006355:regulation of transcription, DNA-templated;GO:0006…	GO:0001669:acrosomal vesicle;GO:0005576:extracellular region;GO:0005578:proteinaceous extracellular matrix;GO:0005615:extracellular space;GO:0005622:intracellular;GO:0005634:nucleus;GO:0005737:cytoplasm;GO:0005783:endoplasmic reticulum;GO:0005788:endoplasmic reticulum lumen;GO:0005794:Golgi apparatus;GO:0005829:cytosol;GO:0005844:polysome;GO:0009897:external side of plasma membrane;GO:0009986:cel…	GO:0001849:complement component C1q binding;GO:0003677:DNA binding;GO:0003729:mRNA binding;GO:0005178:integrin binding;GO:0005506:iron ion binding;GO:0005509:calcium ion binding;GO:0005515:protein binding;GO:0008270:zinc ion binding;GO:0030246:carbohydrate binding;GO:0031625:ubiquitin protein ligase binding;GO:0042277:peptide binding;GO:0042562:hormone binding;GO:0044183:protein binding involved …
ENSG00000119541	-4.45497	6.76309	1.58266e-07	2.00095e-05	18	61056423	61089716	-	VPS4B	vacuolar protein sorting 4 homolog B (S. cerevisiae) [Source:HGNC Symbol%3BAcc:10895]	GO:0006813:potassium ion transport;GO:0007032:endosome organization;GO:0007049:cell cycle;GO:0015031:protein transport;GO:0016032:viral process;GO:0016197:endosomal transport;GO:0032367:intracellular cholesterol transport;GO:0032510:endosome to lysosome transport via multivesicular body sorting pathway;GO:0033993:response to lipid;GO:0051301:cell division;	GO:0005634:nucleus;GO:0005737:cytoplasm;GO:0005764:lysosome;GO:0005768:endosome;GO:0005769:early endosome;GO:0005770:late endosome;GO:0005774:vacuolar membrane;GO:0005829:cytosol;GO:0010008:endosome membrane;GO:0031902:late endosome membrane;	GO:0005515:protein binding;GO:0005524:ATP binding;GO:0008022:protein C-terminus binding;GO:0016887:ATPase activity;GO:0042623:ATPase activity, coupled;
ENSG00000134910	5.43138	6.20185	1.60232e-07	2.0214e-05	11	125461607	125495110	+	STT3A	STT3A%2C subunit of the oligosaccharyltransferase complex (catalytic) [Source:HGNC Symbol%3BAcc:6172]	GO:0006486:protein glycosylation;GO:0018279:protein N-linked glycosylation via asparagine;GO:0043686:co-translational protein modification;GO:0043687:post-translational protein modification;GO:0044267:cellular protein metabolic process;	GO:0005789:endoplasmic reticulum membrane;GO:0008250:oligosaccharyltransferase complex;GO:0016020:membrane;GO:0016021:integral component of membrane;	GO:0004576:oligosaccharyl transferase activity;GO:0004579:dolichyl-diphosphooligosaccharide-protein glycotransferase activity;GO:0005515:protein binding;
ENSG00000100906	8.86321	5.33233	1.6842e-07	2.08384e-05	14	35870717	35873955	-	NFKBIA	nuclear factor of kappa light polypeptide gene enhancer in B-cells inhibitor%2C alpha [Source:HGNC Symbol%3BAcc:7797]	GO:0000060:protein import into nucleus, translocation;GO:0002224:toll-like receptor signaling pathway;GO:0002755:MyD88-dependent toll-like receptor signaling pathway;GO:0002756:MyD88-independent toll-like receptor signaling pathway;GO:0006915:apoptotic process;GO:0007253:cytoplasmic sequestering of NF-kappaB;GO:0010745:negative regulation of macrophage derived foam cell differentiation;GO:0010875…	GO:0005634:nucleus;GO:0005737:cytoplasm;GO:0005829:cytosol;GO:0005886:plasma membrane;GO:0033256:I-kappaB/NF-kappaB complex;GO:0043234:protein complex;	GO:0005515:protein binding;GO:0008134:transcription factor binding;GO:0008139:nuclear localization sequence binding;GO:0019899:enzyme binding;GO:0031072:heat shock protein binding;GO:0031625:ubiquitin protein ligase binding;GO:0032403:protein complex binding;GO:0042802:identical protein binding;GO:0051059:NF-kappaB binding;
ENSG00000138363	8.86321	5.33233	1.6842e-07	2.08384e-05	2	216176540	216214487	+	ATIC	5-aminoimidazole-4-carboxamide ribonucleotide formyltransferase/IMP cyclohydrolase [Source:HGNC Symbol%3BAcc:794]	GO:0003360:brainstem development;GO:0006139:nucleobase-containing compound metabolic process;GO:0006144:purine nucleobase metabolic process;GO:0006164:purine nucleotide biosynthetic process;GO:0006189:'de novo' IMP biosynthetic process;GO:0009116:nucleoside metabolic process;GO:0009168:purine ribonucleoside monophosphate biosynthetic process;GO:0009259:ribonucleotide metabolic process;GO:0010035:…	GO:0005739:mitochondrion;GO:0005829:cytosol;	GO:0003937:IMP cyclohydrolase activity;GO:0004643:phosphoribosylaminoimidazolecarboxamide formyltransferase activity;GO:0042803:protein homodimerization activity;
ENSG00000147548	8.86321	5.33233	1.6842e-07	2.08384e-05	8	38127215	38239790	-	WHSC1L1	Wolf-Hirschhorn syndrome candidate 1-like 1 [Source:HGNC Symbol%3BAcc:12767]	GO:0006351:transcription, DNA-templated;GO:0006355:regulation of transcription, DNA-templated;GO:0016049:cell growth;GO:0016571:histone methylation;GO:0030154:cell differentiation;GO:0034968:histone lysine methylation;	GO:0005634:nucleus;GO:0005694:chromosome;	GO:0008270:zinc ion binding;GO:0018024:histone-lysine N-methyltransferase activity;
ENSG00000153786	8.86321	5.33233	1.6842e-07	2.08384e-05	16	85007787	85045141	-	ZDHHC7	zinc finger%2C DHHC-type containing 7 [Source:HGNC Symbol%3BAcc:18459]	GO:0018230:peptidyl-L-cysteine S-palmitoylation;GO:0018345:protein palmitoylation;	GO:0005794:Golgi apparatus;GO:0016021:integral component of membrane;	GO:0008270:zinc ion binding;GO:0016409:palmitoyltransferase activity;
ENSG00000154813	8.86321	5.33233	1.6842e-07	2.08384e-05	3	16299485	16306479	-	DPH3	diphthamide biosynthesis 3 [Source:HGNC Symbol%3BAcc:27717]	GO:0017183:peptidyl-diphthamide biosynthetic process from peptidyl-histidine;GO:0050709:negative regulation of protein secretion;GO:0051099:positive regulation of binding;	GO:0005634:nucleus;GO:0005730:nucleolus;GO:0005737:cytoplasm;	GO:0005515:protein binding;GO:0046872:metal ion binding;
ENSG00000163762	8.86321	5.33233	1.6842e-07	2.08384e-05	3	149036285	149052201	-	TM4SF18	transmembrane 4 L six family member 18 [Source:HGNC Symbol%3BAcc:25181]	-	GO:0016021:integral component of membrane;	-
ENSG00000164040	8.86321	5.33233	1.6842e-07	2.08384e-05	4	129190397	129209984	-	PGRMC2	progesterone receptor membrane component 2 [Source:HGNC Symbol%3BAcc:16089]	GO:0043401:steroid hormone mediated signaling pathway;	GO:0016021:integral component of membrane;	GO:0003707:steroid hormone receptor activity;GO:0005496:steroid binding;GO:0020037:heme binding;
ENSG00000165801	8.86321	5.33233	1.6842e-07	2.08384e-05	14	21538429	21558399	+	ARHGEF40	Rho guanine nucleotide exchange factor (GEF) 40 [Source:HGNC Symbol%3BAcc:25516]	GO:0035023:regulation of Rho protein signal transduction;	GO:0005737:cytoplasm;	GO:0005089:Rho guanyl-nucleotide exchange factor activity;GO:0005543:phospholipid binding;
ENSG00000176095	8.86321	5.33233	1.6842e-07	2.08384e-05	3	49761727	49823975	-	IP6K1	inositol hexakisphosphate kinase 1 [Source:HGNC Symbol%3BAcc:18360]	GO:0043647:inositol phosphate metabolic process;GO:0044281:small molecule metabolic process;GO:0046854:phosphatidylinositol phosphorylation;	GO:0005634:nucleus;GO:0005654:nucleoplasm;GO:0005730:nucleolus;GO:0005829:cytosol;	GO:0000832:inositol hexakisphosphate 5-kinase activity;GO:0005524:ATP binding;GO:0008440:inositol-1,4,5-trisphosphate 3-kinase activity;GO:0052723:inositol hexakisphosphate 1-kinase activity;GO:0052724:inositol hexakisphosphate 3-kinase activity;
ENSG00000107554	-4.12167	7.72621	1.76723e-07	2.1819e-05	10	101635334	101769676	-	DNMBP	dynamin binding protein [Source:HGNC Symbol%3BAcc:30373]	GO:0035023:regulation of Rho protein signal transduction;GO:0035556:intracellular signal transduction;	GO:0005737:cytoplasm;GO:0005795:Golgi stack;GO:0005856:cytoskeleton;GO:0030054:cell junction;GO:0045202:synapse;	GO:0005089:Rho guanyl-nucleotide exchange factor activity;GO:0005515:protein binding;
ENSG00000004455	5.39721	6.17036	1.87462e-07	2.30466e-05	1	33473585	33546597	-	AK2	adenylate kinase 2 [Source:HGNC Symbol%3BAcc:362]	GO:0001889:liver development;GO:0006119:oxidative phosphorylation;GO:0006139:nucleobase-containing compound metabolic process;GO:0006172:ADP biosynthetic process;GO:0007420:brain development;GO:0015949:nucleobase-containing small molecule interconversion;GO:0044281:small molecule metabolic process;GO:0046033:AMP metabolic process;GO:0046034:ATP metabolic process;GO:0046060:dATP metabolic process;…	GO:0005743:mitochondrial inner membrane;GO:0005758:mitochondrial intermembrane space;GO:0005829:cytosol;GO:0097226:sperm mitochondrial sheath;	GO:0004017:adenylate kinase activity;GO:0005524:ATP binding;GO:0019205:nucleobase-containing compound kinase activity;
ENSG00000235609	-4.93904	6.08567	1.87462e-07	2.30466e-05	21	16191164	16254296	-	AF127936.7	-	-	-	-
ENSG00000095066	-8.88777	5.17119	1.93558e-07	2.3253e-05	19	12873817	12983554	-	HOOK2	hook microtubule-tethering protein 2 [Source:HGNC Symbol%3BAcc:19885]	GO:0006897:endocytosis;GO:0007032:endosome organization;GO:0007040:lysosome organization;GO:0008333:endosome to lysosome transport;GO:0015031:protein transport;GO:0045022:early endosome to late endosome transport;	GO:0005813:centrosome;GO:0005874:microtubule;GO:0030897:HOPS complex;GO:0070695:FHF complex;	GO:0005515:protein binding;GO:0042802:identical protein binding;
ENSG00000136710	-8.88777	5.17119	1.93558e-07	2.3253e-05	2	131095814	131099922	-	CCDC115	coiled-coil domain containing 115 [Source:HGNC Symbol%3BAcc:28178]	-	GO:0005764:lysosome;GO:0005768:endosome;	-
ENSG00000136826	-8.88777	5.17119	1.93558e-07	2.3253e-05	9	110247133	110252763	-	KLF4	Kruppel-like factor 4 (gut) [Source:HGNC Symbol%3BAcc:6348]	GO:0000122:negative regulation of transcription from RNA polymerase II promoter;GO:0006366:transcription from RNA polymerase II promoter;GO:0007500:mesodermal cell fate determination;GO:0008285:negative regulation of cell proliferation;GO:0009913:epidermal cell differentiation;GO:0014067:negative regulation of phosphatidylinositol 3-kinase signaling;GO:0014740:negative regulation of muscle hyperp…	GO:0000785:chromatin;GO:0000790:nuclear chromatin;GO:0005634:nucleus;GO:0005667:transcription factor complex;GO:0005730:nucleolus;	GO:0000987:core promoter proximal region sequence-specific DNA binding;GO:0001010:sequence-specific DNA binding transcription factor recruiting transcription factor activity;GO:0001077:RNA polymerase II core promoter proximal region sequence-specific DNA binding transcription factor activity involved in positive regulation of transcription;GO:0001085:RNA polymerase II transcription factor binding…
ENSG00000163960	-8.88777	5.17119	1.93558e-07	2.3253e-05	3	196074533	196159345	-	UBXN7	UBX domain protein 7 [Source:HGNC Symbol%3BAcc:29119]	-	GO:0034098:VCP-NPL4-UFD1 AAA ATPase complex;	GO:0005515:protein binding;GO:0008134:transcription factor binding;GO:0031625:ubiquitin protein ligase binding;GO:0043130:ubiquitin binding;
ENSG00000009335	8.84188	5.31295	1.93558e-07	2.3253e-05	7	156931607	157062066	+	UBE3C	ubiquitin protein ligase E3C [Source:HGNC Symbol%3BAcc:16803]	GO:0000209:protein polyubiquitination;GO:0042787:protein ubiquitination involved in ubiquitin-dependent protein catabolic process;	GO:0000502:proteasome complex;GO:0005622:intracellular;GO:0005634:nucleus;GO:0005737:cytoplasm;	GO:0004842:ubiquitin-protein transferase activity;GO:0005515:protein binding;
ENSG00000029725	8.84188	5.31295	1.93558e-07	2.3253e-05	17	5185558	5289129	+	RABEP1	rabaptin%2C RAB GTPase binding effector protein 1 [Source:HGNC Symbol%3BAcc:17677]	GO:0006897:endocytosis;GO:0006915:apoptotic process;GO:0015031:protein transport;	GO:0005768:endosome;GO:0005769:early endosome;GO:0030139:endocytic vesicle;GO:0055037:recycling endosome;	GO:0005096:GTPase activator activity;GO:0005515:protein binding;GO:0008083:growth factor activity;GO:0042803:protein homodimerization activity;
ENSG00000108468	8.84188	5.31295	1.93558e-07	2.3253e-05	17	46147414	46178883	-	CBX1	chromobox homolog 1 [Source:HGNC Symbol%3BAcc:1551]	GO:0045892:negative regulation of transcription, DNA-templated;	GO:0000775:chromosome, centromeric region;GO:0000785:chromatin;GO:0001939:female pronucleus;GO:0001940:male pronucleus;GO:0005634:nucleus;GO:0005654:nucleoplasm;GO:0005720:nuclear heterochromatin;GO:0005721:pericentric heterochromatin;GO:0005819:spindle;GO:0010369:chromocenter;	GO:0003682:chromatin binding;GO:0005515:protein binding;GO:0019899:enzyme binding;GO:0042802:identical protein binding;
ENSG00000120742	8.84188	5.31295	1.93558e-07	2.3253e-05	3	150259781	150321015	-	SERP1	stress-associated endoplasmic reticulum protein 1 [Source:HGNC Symbol%3BAcc:10759]	GO:0001501:skeletal system development;GO:0006006:glucose metabolic process;GO:0006464:cellular protein modification process;GO:0006486:protein glycosylation;GO:0006950:response to stress;GO:0006987:activation of signaling protein activity involved in unfolded protein response;GO:0007009:plasma membrane organization;GO:0009791:post-embryonic development;GO:0010259:multicellular organismal aging;G…	GO:0005783:endoplasmic reticulum;GO:0005789:endoplasmic reticulum membrane;GO:0005840:ribosome;GO:0005881:cytoplasmic microtubule;GO:0016021:integral component of membrane;	-
ENSG00000131771	8.84188	5.31295	1.93558e-07	2.3253e-05	17	37782993	37792879	+	PPP1R1B	protein phosphatase 1%2C regulatory (inhibitor) subunit 1B [Source:HGNC Symbol%3BAcc:9287]	GO:0001975:response to amphetamine;GO:0006351:transcription, DNA-templated;GO:0006469:negative regulation of protein kinase activity;GO:0007165:signal transduction;GO:0007621:negative regulation of female receptivity;GO:0008542:visual learning;GO:0035556:intracellular signal transduction;	GO:0005634:nucleus;GO:0005737:cytoplasm;GO:0005829:cytosol;GO:0043025:neuronal cell body;	GO:0004860:protein kinase inhibitor activity;GO:0004864:protein phosphatase inhibitor activity;GO:0005102:receptor binding;GO:0008599:protein phosphatase type 1 regulator activity;
ENSG00000141524	8.84188	5.31295	1.93558e-07	2.3253e-05	17	76106539	76128488	-	TMC6	transmembrane channel-like 6 [Source:HGNC Symbol%3BAcc:18021]	GO:0006811:ion transport;	GO:0005789:endoplasmic reticulum membrane;GO:0016021:integral component of membrane;	-
ENSG00000171208	8.84188	5.31295	1.93558e-07	2.3253e-05	16	47111614	47177908	-	NETO2	neuropilin (NRP) and tolloid (TLL)-like 2 [Source:HGNC Symbol%3BAcc:14644]	-	GO:0016021:integral component of membrane;	-
ENSG00000136603	6.09025	5.93679	1.99661e-07	2.39366e-05	3	170075466	170114623	+	SKIL	SKI-like oncogene [Source:HGNC Symbol%3BAcc:10897]	GO:0000122:negative regulation of transcription from RNA polymerase II promoter;GO:0001825:blastocyst formation;GO:0002260:lymphocyte homeostasis;GO:0006351:transcription, DNA-templated;GO:0006367:transcription initiation from RNA polymerase II promoter;GO:0007050:cell cycle arrest;GO:0007179:transforming growth factor beta receptor signaling pathway;GO:0007519:skeletal muscle tissue development;…	GO:0005634:nucleus;GO:0005654:nucleoplasm;GO:0005737:cytoplasm;GO:0016605:PML body;	GO:0000166:nucleotide binding;GO:0003677:DNA binding;GO:0003682:chromatin binding;GO:0003714:transcription corepressor activity;GO:0005515:protein binding;GO:0019904:protein domain specific binding;GO:0032403:protein complex binding;GO:0046332:SMAD binding;
ENSG00000101856	4.76169	6.49709	2.21895e-07	2.59159e-05	X	118370216	118378429	+	PGRMC1	progesterone receptor membrane component 1 [Source:HGNC Symbol%3BAcc:16090]	GO:0007411:axon guidance;	GO:0005634:nucleus;GO:0005730:nucleolus;GO:0005783:endoplasmic reticulum;GO:0005789:endoplasmic reticulum membrane;GO:0009986:cell surface;GO:0016021:integral component of membrane;	GO:0005496:steroid binding;GO:0005515:protein binding;GO:0020037:heme binding;
ENSG00000109381	-8.85808	5.14229	2.22885e-07	2.59159e-05	4	139949266	140098372	-	ELF2	E74-like factor 2 (ets domain transcription factor) [Source:HGNC Symbol%3BAcc:3317]	GO:0006351:transcription, DNA-templated;GO:0006357:regulation of transcription from RNA polymerase II promoter;GO:0045892:negative regulation of transcription, DNA-templated;GO:0045893:positive regulation of transcription, DNA-templated;	GO:0005634:nucleus;GO:0005730:nucleolus;GO:0005737:cytoplasm;	GO:0003700:sequence-specific DNA binding transcription factor activity;GO:0005515:protein binding;GO:0043565:sequence-specific DNA binding;
ENSG00000149657	-8.85808	5.14229	2.22885e-07	2.59159e-05	20	60697517	60710434	+	LSM14B	LSM14B%2C SCD6 homolog B (S. cerevisiae) [Source:HGNC Symbol%3BAcc:15887]	GO:0006417:regulation of translation;GO:0007275:multicellular organismal development;	GO:0030529:ribonucleoprotein complex;	-
ENSG00000167797	-8.85808	5.14229	2.22885e-07	2.59159e-05	11	67273968	67276120	-	CDK2AP2	cyclin-dependent kinase 2 associated protein 2 [Source:HGNC Symbol%3BAcc:30833]	-	-	-
ENSG00000178726	-8.85808	5.14229	2.22885e-07	2.59159e-05	20	23026270	23030378	-	THBD	thrombomodulin [Source:HGNC Symbol%3BAcc:11784]	GO:0007565:female pregnancy;GO:0007596:blood coagulation;GO:0009790:embryo development;GO:0010544:negative regulation of platelet activation;GO:0030195:negative regulation of blood coagulation;GO:0050900:leukocyte migration;GO:0051918:negative regulation of fibrinolysis;	GO:0005886:plasma membrane;GO:0005887:integral component of plasma membrane;GO:0009986:cell surface;	GO:0004872:receptor activity;GO:0004888:transmembrane signaling receptor activity;GO:0005509:calcium ion binding;GO:0005515:protein binding;GO:0030246:carbohydrate binding;
ENSG00000182247	-8.85808	5.14229	2.22885e-07	2.59159e-05	3	23244511	23633284	+	UBE2E2	ubiquitin-conjugating enzyme E2E 2 [Source:HGNC Symbol%3BAcc:12478]	GO:0032020:ISG15-protein conjugation;GO:0070534:protein K63-linked ubiquitination;GO:0070936:protein K48-linked ubiquitination;GO:0070979:protein K11-linked ubiquitination;	-	GO:0004842:ubiquitin-protein transferase activity;GO:0005524:ATP binding;GO:0016881:acid-amino acid ligase activity;GO:0042296:ISG15 transferase activity;
ENSG00000002586	8.82024	5.2933	2.22885e-07	2.59159e-05	X	2609220	2659350	+	CD99	CD99 molecule [Source:HGNC Symbol%3BAcc:7082]	GO:0007155:cell adhesion;	GO:0005737:cytoplasm;GO:0005886:plasma membrane;GO:0005887:integral component of plasma membrane;	-
ENSG00000074964	8.82024	5.2933	2.22885e-07	2.59159e-05	1	17866330	18024369	+	ARHGEF10L	Rho guanine nucleotide exchange factor (GEF) 10-like [Source:HGNC Symbol%3BAcc:25540]	GO:0032933:SREBP signaling pathway;GO:0035023:regulation of Rho protein signal transduction;GO:0051496:positive regulation of stress fiber assembly;	GO:0005737:cytoplasm;GO:0005829:cytosol;	GO:0005089:Rho guanyl-nucleotide exchange factor activity;
ENSG00000111647	8.82024	5.2933	2.22885e-07	2.59159e-05	12	100422233	100536626	-	UHRF1BP1L	UHRF1 binding protein 1-like [Source:HGNC Symbol%3BAcc:29102]	-	-	-
ENSG00000114650	8.82024	5.2933	2.22885e-07	2.59159e-05	3	47455203	47518616	-	SCAP	SREBF chaperone [Source:HGNC Symbol%3BAcc:30634]	GO:0001666:response to hypoxia;GO:0007568:aging;GO:0008203:cholesterol metabolic process;GO:0032868:response to insulin;GO:0032933:SREBP signaling pathway;GO:0042304:regulation of fatty acid biosynthetic process;GO:0044281:small molecule metabolic process;GO:0045540:regulation of cholesterol biosynthetic process;GO:0045541:negative regulation of cholesterol biosynthetic process;GO:0045716:positiv…	GO:0000139:Golgi membrane;GO:0005783:endoplasmic reticulum;GO:0005789:endoplasmic reticulum membrane;GO:0005794:Golgi apparatus;GO:0012507:ER to Golgi transport vesicle membrane;GO:0016021:integral component of membrane;GO:0043234:protein complex;	GO:0005515:protein binding;GO:0032403:protein complex binding;GO:0051082:unfolded protein binding;
ENSG00000137575	8.82024	5.2933	2.22885e-07	2.59159e-05	8	59465483	59495419	+	SDCBP	syndecan binding protein (syntenin) [Source:HGNC Symbol%3BAcc:10662]	GO:0006612:protein targeting to membrane;GO:0006930:substrate-dependent cell migration, cell extension;GO:0007265:Ras protein signal transduction;GO:0007268:synaptic transmission;GO:0007411:axon guidance;GO:0030036:actin cytoskeleton organization;GO:0035556:intracellular signal transduction;GO:0042327:positive regulation of phosphorylation;GO:0046330:positive regulation of JNK cascade;	GO:0005634:nucleus;GO:0005737:cytoplasm;GO:0005789:endoplasmic reticulum membrane;GO:0005829:cytosol;GO:0005856:cytoskeleton;GO:0005886:plasma membrane;GO:0005895:interleukin-5 receptor complex;GO:0005912:adherens junction;GO:0005925:focal adhesion;GO:0016020:membrane;GO:0042470:melanosome;GO:0070062:extracellular exosome;	GO:0001948:glycoprotein binding;GO:0005109:frizzled binding;GO:0005137:interleukin-5 receptor binding;GO:0008022:protein C-terminus binding;GO:0008093:cytoskeletal adaptor activity;GO:0019838:growth factor binding;GO:0042043:neurexin family protein binding;GO:0042803:protein homodimerization activity;GO:0045545:syndecan binding;GO:0046875:ephrin receptor binding;GO:0046982:protein heterodimerizat…
ENSG00000151239	8.82024	5.2933	2.22885e-07	2.59159e-05	12	44187526	44200178	-	TWF1	twinfilin actin-binding protein 1 [Source:HGNC Symbol%3BAcc:9620]	GO:0030837:negative regulation of actin filament polymerization;GO:0042989:sequestering of actin monomers;GO:0043538:regulation of actin phosphorylation;GO:0051016:barbed-end actin filament capping;	GO:0005622:intracellular;GO:0005737:cytoplasm;GO:0005911:cell-cell junction;GO:0015629:actin cytoskeleton;GO:0030016:myofibril;GO:0030175:filopodium;GO:0032587:ruffle membrane;GO:0048471:perinuclear region of cytoplasm;	GO:0003779:actin binding;GO:0003785:actin monomer binding;GO:0004713:protein tyrosine kinase activity;GO:0005524:ATP binding;GO:0005546:phosphatidylinositol-4,5-bisphosphate binding;
ENSG00000155158	8.82024	5.2933	2.22885e-07	2.59159e-05	9	15163620	15307358	-	TTC39B	tetratricopeptide repeat domain 39B [Source:HGNC Symbol%3BAcc:23704]	-	-	-
ENSG00000213676	8.82024	5.2933	2.22885e-07	2.59159e-05	6	32065953	32096030	-	ATF6B	activating transcription factor 6 beta [Source:HGNC Symbol%3BAcc:2349]	GO:0006351:transcription, DNA-templated;GO:0006986:response to unfolded protein;GO:0007165:signal transduction;	GO:0005622:intracellular;GO:0005634:nucleus;GO:0005730:nucleolus;GO:0005789:endoplasmic reticulum membrane;GO:0005925:focal adhesion;GO:0016021:integral component of membrane;	GO:0003700:sequence-specific DNA binding transcription factor activity;GO:0043565:sequence-specific DNA binding;
ENSG00000267924	8.82024	5.2933	2.22885e-07	2.59159e-05	19	24000401	24057503	-	RP11-255H23.4	-	-	-	-
ENSG00000254087	5.3622	6.13814	2.3834e-07	2.76575e-05	8	56792372	56923940	+	LYN	v-yes-1 Yamaguchi sarcoma viral related oncogene homolog [Source:HGNC Symbol%3BAcc:6735]	GO:0001782:B cell homeostasis;GO:0001817:regulation of cytokine production;GO:0001932:regulation of protein phosphorylation;GO:0001933:negative regulation of protein phosphorylation;GO:0002431:Fc receptor mediated stimulatory signaling pathway;GO:0002513:tolerance induction to self antigen;GO:0002553:histamine secretion by mast cell;GO:0002576:platelet degranulation;GO:0002762:negative regulation…	GO:0005634:nucleus;GO:0005737:cytoplasm;GO:0005758:mitochondrial intermembrane space;GO:0005794:Golgi apparatus;GO:0005829:cytosol;GO:0005886:plasma membrane;GO:0014069:postsynaptic density;GO:0030061:mitochondrial crista;GO:0034666:integrin alpha2-beta1 complex;GO:0043231:intracellular membrane-bounded organelle;GO:0045121:membrane raft;GO:0048471:perinuclear region of cytoplasm;	GO:0004713:protein tyrosine kinase activity;GO:0004715:non-membrane spanning protein tyrosine kinase activity;GO:0004716:receptor signaling protein tyrosine kinase activity;GO:0005161:platelet-derived growth factor receptor binding;GO:0005178:integrin binding;GO:0005515:protein binding;GO:0005524:ATP binding;GO:0017124:SH3 domain binding;GO:0019899:enzyme binding;GO:0031625:ubiquitin protein liga…
ENSG00000142599	4.74321	6.48012	2.52169e-07	2.91994e-05	1	8412457	8877702	-	RERE	arginine-glutamic acid dipeptide (RE) repeats [Source:HGNC Symbol%3BAcc:9965]	GO:0006338:chromatin remodeling;GO:0006351:transcription, DNA-templated;GO:0006607:NLS-bearing protein import into nucleus;GO:0007275:multicellular organismal development;	GO:0000118:histone deacetylase complex;GO:0005634:nucleus;GO:0005730:nucleolus;GO:0005739:mitochondrion;	GO:0003677:DNA binding;GO:0003682:chromatin binding;GO:0003700:sequence-specific DNA binding transcription factor activity;GO:0005515:protein binding;GO:0008267:poly-glutamine tract binding;GO:0008270:zinc ion binding;GO:0043565:sequence-specific DNA binding;
ENSG00000152580	-8.82777	5.11281	2.57175e-07	2.91994e-05	3	151143172	151176497	-	IGSF10	immunoglobulin superfamily%2C member 10 [Source:HGNC Symbol%3BAcc:26384]	GO:0001503:ossification;GO:0007275:multicellular organismal development;GO:0030154:cell differentiation;	GO:0005576:extracellular region;	-
ENSG00000047644	8.79826	5.27337	2.57175e-07	2.91994e-05	X	9983602	10112518	+	WWC3	WWC family member 3 [Source:HGNC Symbol%3BAcc:29237]	-	-	-
ENSG00000107882	8.79826	5.27337	2.57175e-07	2.91994e-05	10	104263744	104393292	+	SUFU	suppressor of fused homolog (Drosophila) [Source:HGNC Symbol%3BAcc:16466]	GO:0000122:negative regulation of transcription from RNA polymerase II promoter;GO:0001501:skeletal system development;GO:0001843:neural tube closure;GO:0001947:heart looping;GO:0006355:regulation of transcription, DNA-templated;GO:0006508:proteolysis;GO:0007165:signal transduction;GO:0007275:multicellular organismal development;GO:0021775:smoothened signaling pathway involved in ventral spinal c…	GO:0005634:nucleus;GO:0005730:nucleolus;GO:0005737:cytoplasm;GO:0072372:primary cilium;	GO:0003714:transcription corepressor activity;GO:0004871:signal transducer activity;GO:0005515:protein binding;GO:0008013:beta-catenin binding;GO:0008134:transcription factor binding;GO:0019901:protein kinase binding;
ENSG00000134444	8.79826	5.27337	2.57175e-07	2.91994e-05	18	59854491	59974355	+	KIAA1468	KIAA1468 [Source:HGNC Symbol%3BAcc:29289]	-	-	-
ENSG00000138081	8.79826	5.27337	2.57175e-07	2.91994e-05	2	48016455	48132932	-	FBXO11	F-box protein 11 [Source:HGNC Symbol%3BAcc:13590]	GO:0006464:cellular protein modification process;GO:0006511:ubiquitin-dependent protein catabolic process;GO:0007605:sensory perception of sound;GO:0016567:protein ubiquitination;GO:0035246:peptidyl-arginine N-methylation;	GO:0000151:ubiquitin ligase complex;GO:0005634:nucleus;GO:0005730:nucleolus;GO:0005737:cytoplasm;	GO:0004842:ubiquitin-protein transferase activity;GO:0005515:protein binding;GO:0008270:zinc ion binding;GO:0016274:protein-arginine N-methyltransferase activity;
ENSG00000144161	8.79826	5.27337	2.57175e-07	2.91994e-05	2	112969102	113012713	-	ZC3H8	zinc finger CCCH-type containing 8 [Source:HGNC Symbol%3BAcc:30941]	GO:0006351:transcription, DNA-templated;GO:0006915:apoptotic process;GO:0033085:negative regulation of T cell differentiation in thymus;GO:0043029:T cell homeostasis;GO:0045892:negative regulation of transcription, DNA-templated;GO:0046677:response to antibiotic;GO:0070245:positive regulation of thymocyte apoptotic process;	GO:0005634:nucleus;	GO:0003700:sequence-specific DNA binding transcription factor activity;GO:0003723:RNA binding;GO:0043565:sequence-specific DNA binding;GO:0046872:metal ion binding;
ENSG00000148297	8.79826	5.27337	2.57175e-07	2.91994e-05	9	136205160	136214986	-	MED22	mediator complex subunit 22 [Source:HGNC Symbol%3BAcc:11477]	-	GO:0005737:cytoplasm;GO:0016592:mediator complex;	GO:0001104:RNA polymerase II transcription cofactor activity;GO:0005515:protein binding;
ENSG00000148730	8.79826	5.27337	2.57175e-07	2.91994e-05	10	72164135	72188374	+	EIF4EBP2	eukaryotic translation initiation factor 4E binding protein 2 [Source:HGNC Symbol%3BAcc:3289]	GO:0006412:translation;GO:0008286:insulin receptor signaling pathway;GO:0019933:cAMP-mediated signaling;GO:0045947:negative regulation of translational initiation;	-	GO:0005515:protein binding;GO:0008190:eukaryotic initiation factor 4E binding;
ENSG00000176261	8.79826	5.27337	2.57175e-07	2.91994e-05	1	33065773	33116504	-	ZBTB8OS	zinc finger and BTB domain containing 8 opposite strand [Source:HGNC Symbol%3BAcc:24094]	-	-	-
ENSG00000183087	8.79826	5.27337	2.57175e-07	2.91994e-05	13	114523522	114567046	-	GAS6	growth arrest-specific 6 [Source:HGNC Symbol%3BAcc:4168]	GO:0001764:neuron migration;GO:0001934:positive regulation of protein phosphorylation;GO:0001961:positive regulation of cytokine-mediated signaling pathway;GO:0002576:platelet degranulation;GO:0003104:positive regulation of glomerular filtration;GO:0006468:protein phosphorylation;GO:0006508:proteolysis;GO:0006909:phagocytosis;GO:0007050:cell cycle arrest;GO:0007155:cell adhesion;GO:0007165:signal…	GO:0005576:extracellular region;GO:0005615:extracellular space;GO:0005737:cytoplasm;GO:0005788:endoplasmic reticulum lumen;GO:0005796:Golgi lumen;GO:0031093:platelet alpha granule lumen;	GO:0001786:phosphatidylserine binding;GO:0005102:receptor binding;GO:0005245:voltage-gated calcium channel activity;GO:0005509:calcium ion binding;GO:0005515:protein binding;GO:0030296:protein tyrosine kinase activator activity;GO:0030971:receptor tyrosine kinase binding;GO:0043027:cysteine-type endopeptidase inhibitor activity involved in apoptotic process;GO:0048018:receptor agonist activity;GO…
ENSG00000063978	6.04889	5.89872	2.64309e-07	2.98922e-05	4	2463947	2627047	+	RNF4	ring finger protein 4 [Source:HGNC Symbol%3BAcc:10067]	GO:0006351:transcription, DNA-templated;GO:0030521:androgen receptor signaling pathway;GO:0043161:proteasome-mediated ubiquitin-dependent protein catabolic process;GO:0045893:positive regulation of transcription, DNA-templated;GO:0045944:positive regulation of transcription from RNA polymerase II promoter;GO:0046685:response to arsenic-containing substance;GO:0051865:protein autoubiquitination;GO…	GO:0005634:nucleus;GO:0005737:cytoplasm;GO:0015630:microtubule cytoskeleton;GO:0016605:PML body;	GO:0003677:DNA binding;GO:0003700:sequence-specific DNA binding transcription factor activity;GO:0003713:transcription coactivator activity;GO:0004842:ubiquitin-protein transferase activity;GO:0005515:protein binding;GO:0008134:transcription factor binding;GO:0008270:zinc ion binding;GO:0030331:estrogen receptor binding;GO:0031491:nucleosome binding;GO:0032184:SUMO polymer binding;GO:0033142:prog…
ENSG00000178035	6.03483	5.8858	2.64309e-07	2.98922e-05	3	49061758	49066841	-	IMPDH2	IMP (inosine 5'-monophosphate) dehydrogenase 2 [Source:HGNC Symbol%3BAcc:6053]	GO:0006144:purine nucleobase metabolic process;GO:0006164:purine nucleotide biosynthetic process;GO:0006177:GMP biosynthetic process;GO:0009168:purine ribonucleoside monophosphate biosynthetic process;GO:0044281:small molecule metabolic process;GO:0046651:lymphocyte proliferation;GO:0051289:protein homotetramerization;GO:0055086:nucleobase-containing small molecule metabolic process;GO:0060041:re…	GO:0005634:nucleus;GO:0005737:cytoplasm;GO:0005778:peroxisomal membrane;GO:0005829:cytosol;	GO:0000166:nucleotide binding;GO:0003677:DNA binding;GO:0003723:RNA binding;GO:0003938:IMP dehydrogenase activity;GO:0030554:adenyl nucleotide binding;GO:0046872:metal ion binding;
ENSG00000144824	4.71504	6.45427	2.87047e-07	3.18861e-05	3	111451344	111695364	+	PHLDB2	pleckstrin homology-like domain%2C family B%2C member 2 [Source:HGNC Symbol%3BAcc:29573]	-	GO:0005737:cytoplasm;GO:0005886:plasma membrane;GO:0045111:intermediate filament cytoskeleton;	GO:0005515:protein binding;GO:0005543:phospholipid binding;
ENSG00000135457	-5.03556	5.78209	2.90727e-07	3.18861e-05	12	51487446	51566926	-	TFCP2	transcription factor CP2 [Source:HGNC Symbol%3BAcc:11748]	GO:0006351:transcription, DNA-templated;GO:0006357:regulation of transcription from RNA polymerase II promoter;	GO:0005575:cellular_component;GO:0005634:nucleus;	GO:0003677:DNA binding;GO:0003700:sequence-specific DNA binding transcription factor activity;
ENSG00000187994	-8.79682	5.08275	2.97358e-07	3.18861e-05	19	39358470	39368919	-	RINL	Ras and Rab interactor-like [Source:HGNC Symbol%3BAcc:24795]	GO:0006897:endocytosis;GO:0015031:protein transport;	GO:0001726:ruffle;GO:0015629:actin cytoskeleton;GO:0016023:cytoplasmic membrane-bounded vesicle;	GO:0005085:guanyl-nucleotide exchange factor activity;GO:0005096:GTPase activator activity;
ENSG00000204308	-8.79682	5.08275	2.97358e-07	3.18861e-05	6	32146131	32151930	+	RNF5	ring finger protein 5%2C E3 ubiquitin protein ligase [Source:HGNC Symbol%3BAcc:10068]	GO:0044257:cellular protein catabolic process;GO:0070534:protein K63-linked ubiquitination;GO:0070936:protein K48-linked ubiquitination;GO:0071712:ER-associated misfolded protein catabolic process;	GO:0005789:endoplasmic reticulum membrane;GO:0016021:integral component of membrane;GO:0031966:mitochondrial membrane;	GO:0004842:ubiquitin-protein transferase activity;GO:0005515:protein binding;GO:0008270:zinc ion binding;
ENSG00000005882	8.77594	5.25315	2.97358e-07	3.18861e-05	17	48172101	48189516	+	PDK2	pyruvate dehydrogenase kinase%2C isozyme 2 [Source:HGNC Symbol%3BAcc:8810]	GO:0006006:glucose metabolic process;GO:0006090:pyruvate metabolic process;GO:0006111:regulation of gluconeogenesis;GO:0006468:protein phosphorylation;GO:0006885:regulation of pH;GO:0008286:insulin receptor signaling pathway;GO:0010510:regulation of acetyl-CoA biosynthetic process from pyruvate;GO:0010565:regulation of cellular ketone metabolic process;GO:0010906:regulation of glucose metabolic p…	GO:0005634:nucleus;GO:0005730:nucleolus;GO:0005737:cytoplasm;GO:0005739:mitochondrion;GO:0005759:mitochondrial matrix;GO:0005967:mitochondrial pyruvate dehydrogenase complex;	GO:0004672:protein kinase activity;GO:0004674:protein serine/threonine kinase activity;GO:0004740:pyruvate dehydrogenase (acetyl-transferring) kinase activity;GO:0005524:ATP binding;GO:0042803:protein homodimerization activity;
ENSG00000101266	8.77594	5.25315	2.97358e-07	3.18861e-05	20	459116	524465	-	CSNK2A1	casein kinase 2%2C alpha 1 polypeptide [Source:HGNC Symbol%3BAcc:2457]	GO:0000278:mitotic cell cycle;GO:0006351:transcription, DNA-templated;GO:0006355:regulation of transcription, DNA-templated;GO:0006468:protein phosphorylation;GO:0007165:signal transduction;GO:0007411:axon guidance;GO:0008284:positive regulation of cell proliferation;GO:0016055:Wnt signaling pathway;GO:0030177:positive regulation of Wnt signaling pathway;GO:0030307:positive regulation of cell gro…	GO:0005634:nucleus;GO:0005829:cytosol;GO:0005886:plasma membrane;GO:0016580:Sin3 complex;GO:0016581:NuRD complex;GO:0031519:PcG protein complex;	GO:0004674:protein serine/threonine kinase activity;GO:0005515:protein binding;GO:0005524:ATP binding;GO:0008013:beta-catenin binding;GO:0019888:protein phosphatase regulator activity;GO:0047485:protein N-terminus binding;GO:0051879:Hsp90 protein binding;
ENSG00000115977	8.77594	5.25315	2.97358e-07	3.18861e-05	2	69688532	69901481	-	AAK1	AP2 associated kinase 1 [Source:HGNC Symbol%3BAcc:19679]	GO:0006468:protein phosphorylation;GO:0006897:endocytosis;GO:0032880:regulation of protein localization;GO:0045747:positive regulation of Notch signaling pathway;GO:0046777:protein autophosphorylation;GO:0050821:protein stabilization;GO:2000369:regulation of clathrin-mediated endocytosis;	GO:0005905:coated pit;GO:0019897:extrinsic component of plasma membrane;GO:0030136:clathrin-coated vesicle;GO:0031252:cell leading edge;GO:0043195:terminal bouton;	GO:0004674:protein serine/threonine kinase activity;GO:0005112:Notch binding;GO:0005515:protein binding;GO:0005524:ATP binding;GO:0035612:AP-2 adaptor complex binding;
ENSG00000140545	8.77594	5.25315	2.97358e-07	3.18861e-05	15	89441916	89456642	-	MFGE8	milk fat globule-EGF factor 8 protein [Source:HGNC Symbol%3BAcc:7036]	GO:0001525:angiogenesis;GO:0006910:phagocytosis, recognition;GO:0006911:phagocytosis, engulfment;GO:0007155:cell adhesion;GO:0007338:single fertilization;GO:0019048:modulation by virus of host morphology or physiology;GO:2000427:positive regulation of apoptotic cell clearance;	GO:0005576:extracellular region;GO:0005615:extracellular space;GO:0009897:external side of plasma membrane;GO:0019897:extrinsic component of plasma membrane;GO:0031012:extracellular matrix;GO:0070062:extracellular exosome;	GO:0001786:phosphatidylserine binding;GO:0005178:integrin binding;GO:0008429:phosphatidylethanolamine binding;
ENSG00000148634	8.77594	5.25315	2.97358e-07	3.18861e-05	10	69681665	69835105	-	HERC4	HECT and RLD domain containing E3 ubiquitin protein ligase 4 [Source:HGNC Symbol%3BAcc:24521]	GO:0007283:spermatogenesis;GO:0030154:cell differentiation;GO:0042787:protein ubiquitination involved in ubiquitin-dependent protein catabolic process;	GO:0005634:nucleus;GO:0005737:cytoplasm;GO:0005829:cytosol;	GO:0004842:ubiquitin-protein transferase activity;
ENSG00000153029	8.77594	5.25315	2.97358e-07	3.18861e-05	1	181003067	181031074	+	MR1	major histocompatibility complex%2C class I-related [Source:HGNC Symbol%3BAcc:4975]	GO:0001916:positive regulation of T cell mediated cytotoxicity;GO:0002367:cytokine production involved in immune response;GO:0002474:antigen processing and presentation of peptide antigen via MHC class I;GO:0006955:immune response;GO:0032611:interleukin-1 beta production;GO:0032620:interleukin-17 production;GO:0050829:defense response to Gram-negative bacterium;	GO:0005576:extracellular region;GO:0005783:endoplasmic reticulum;GO:0016021:integral component of membrane;GO:0042612:MHC class I protein complex;	GO:0032393:MHC class I receptor activity;GO:0042605:peptide antigen binding;
ENSG00000156521	8.77594	5.25315	2.97358e-07	3.18861e-05	10	71897737	71906432	-	TYSND1	trypsin domain containing 1 [Source:HGNC Symbol%3BAcc:28531]	GO:0006508:proteolysis;GO:0016485:protein processing;GO:0031998:regulation of fatty acid beta-oxidation;GO:0051260:protein homooligomerization;	GO:0005777:peroxisome;	GO:0002020:protease binding;GO:0004252:serine-type endopeptidase activity;GO:0042802:identical protein binding;
ENSG00000164953	8.77594	5.25315	2.97358e-07	3.18861e-05	8	94767072	94831462	+	TMEM67	transmembrane protein 67 [Source:HGNC Symbol%3BAcc:28396]	GO:0010826:negative regulation of centrosome duplication;GO:0030433:ER-associated ubiquitin-dependent protein catabolic process;GO:0042384:cilium assembly;GO:0060271:cilium morphogenesis;	GO:0005789:endoplasmic reticulum membrane;GO:0005813:centrosome;GO:0016021:integral component of membrane;GO:0030659:cytoplasmic vesicle membrane;GO:0036038:TCTN-B9D complex;GO:0060170:ciliary membrane;	GO:0005515:protein binding;GO:0031005:filamin binding;GO:0051082:unfolded protein binding;
ENSG00000100106	8.75327	5.23263	2.97358e-07	3.18861e-05	22	38093011	38172563	+	TRIOBP	TRIO and F-actin binding protein [Source:HGNC Symbol%3BAcc:17009]	GO:0007067:mitotic nuclear division;GO:0030047:actin modification;GO:0051016:barbed-end actin filament capping;GO:0051301:cell division;GO:1900026:positive regulation of substrate adhesion-dependent cell spreading;	GO:0005634:nucleus;GO:0005737:cytoplasm;GO:0005815:microtubule organizing center;GO:0015629:actin cytoskeleton;GO:0030496:midbody;	GO:0005543:phospholipid binding;GO:0017049:GTP-Rho binding;GO:0031625:ubiquitin protein ligase binding;GO:0045159:myosin II binding;GO:0051015:actin filament binding;
ENSG00000109572	8.75327	5.23263	2.97358e-07	3.18861e-05	4	170533784	170644824	+	CLCN3	chloride channel%2C voltage-sensitive 3 [Source:HGNC Symbol%3BAcc:2021]	GO:0006810:transport;GO:0006885:regulation of pH;GO:0034220:ion transmembrane transport;GO:0048388:endosomal lumen acidification;GO:0055085:transmembrane transport;	GO:0000139:Golgi membrane;GO:0005622:intracellular;GO:0005769:early endosome;GO:0005770:late endosome;GO:0005794:Golgi apparatus;GO:0009986:cell surface;GO:0012506:vesicle membrane;GO:0016020:membrane;GO:0016021:integral component of membrane;GO:0016324:apical plasma membrane;GO:0030658:transport vesicle membrane;GO:0031901:early endosome membrane;GO:0031902:late endosome membrane;	GO:0005247:voltage-gated chloride channel activity;GO:0005254:chloride channel activity;GO:0005515:protein binding;GO:0005524:ATP binding;GO:0015297:antiporter activity;GO:0030165:PDZ domain binding;GO:0030554:adenyl nucleotide binding;GO:0042803:protein homodimerization activity;GO:0046982:protein heterodimerization activity;
ENSG00000116957	8.75327	5.23263	2.97358e-07	3.18861e-05	1	235530675	235612283	+	TBCE	tubulin folding cofactor E [Source:HGNC Symbol%3BAcc:11582]	GO:0000226:microtubule cytoskeleton organization;GO:0006412:translation;GO:0006457:protein folding;GO:0007023:post-chaperonin tubulin folding pathway;GO:0008344:adult locomotory behavior;GO:0009791:post-embryonic development;GO:0014889:muscle atrophy;GO:0044267:cellular protein metabolic process;GO:0048589:developmental growth;GO:0048936:peripheral nervous system neuron axonogenesis;GO:0051084:'d…	GO:0005737:cytoplasm;GO:0005840:ribosome;GO:0005874:microtubule;	GO:0003735:structural constituent of ribosome;GO:0051087:chaperone binding;
ENSG00000119906	8.75327	5.23263	2.97358e-07	3.18861e-05	10	102672326	102724893	+	FAM178A	family with sequence similarity 178%2C member A [Source:HGNC Symbol%3BAcc:17814]	-	-	-
ENSG00000127152	8.75327	5.23263	2.97358e-07	3.18861e-05	14	99635624	99737861	-	BCL11B	B-cell CLL/lymphoma 11B (zinc finger protein) [Source:HGNC Symbol%3BAcc:13222]	GO:0003334:keratinocyte development;GO:0003382:epithelial cell morphogenesis;GO:0008285:negative regulation of cell proliferation;GO:0010837:regulation of keratinocyte proliferation;GO:0019216:regulation of lipid metabolic process;GO:0021773:striatal medium spiny neuron differentiation;GO:0031077:post-embryonic camera-type eye development;GO:0033077:T cell differentiation in thymus;GO:0033153:T c…	GO:0005634:nucleus;	GO:0000978:RNA polymerase II core promoter proximal region sequence-specific DNA binding;GO:0001077:RNA polymerase II core promoter proximal region sequence-specific DNA binding transcription factor activity involved in positive regulation of transcription;GO:0003676:nucleic acid binding;GO:0046872:metal ion binding;
ENSG00000134569	8.75327	5.23263	2.97358e-07	3.18861e-05	11	46878419	46940193	-	LRP4	low density lipoprotein receptor-related protein 4 [Source:HGNC Symbol%3BAcc:6696]	GO:0001822:kidney development;GO:0001932:regulation of protein phosphorylation;GO:0001942:hair follicle development;GO:0006897:endocytosis;GO:0009953:dorsal/ventral pattern formation;GO:0009954:proximal/distal pattern formation;GO:0016055:Wnt signaling pathway;GO:0030198:extracellular matrix organization;GO:0030279:negative regulation of ossification;GO:0042475:odontogenesis of dentin-containing …	GO:0005575:cellular_component;GO:0005886:plasma membrane;GO:0016021:integral component of membrane;	GO:0005509:calcium ion binding;GO:0005515:protein binding;GO:0030971:receptor tyrosine kinase binding;GO:0042803:protein homodimerization activity;
ENSG00000136108	8.75327	5.23263	2.97358e-07	3.18861e-05	13	53029564	53050763	+	CKAP2	cytoskeleton associated protein 2 [Source:HGNC Symbol%3BAcc:1990]	GO:0000281:mitotic cytokinesis;GO:0006915:apoptotic process;GO:0007026:negative regulation of microtubule depolymerization;GO:0045944:positive regulation of transcription from RNA polymerase II promoter;	GO:0000922:spindle pole;GO:0005737:cytoplasm;GO:0005813:centrosome;GO:0005881:cytoplasmic microtubule;GO:0015630:microtubule cytoskeleton;	-
ENSG00000136367	8.75327	5.23263	2.97358e-07	3.18861e-05	14	23990066	24025401	-	ZFHX2	zinc finger homeobox 2 [Source:HGNC Symbol%3BAcc:20152]	GO:0006351:transcription, DNA-templated;	GO:0005634:nucleus;	GO:0003700:sequence-specific DNA binding transcription factor activity;GO:0008270:zinc ion binding;GO:0043565:sequence-specific DNA binding;
ENSG00000141580	8.75327	5.23263	2.97358e-07	3.18861e-05	17	80572438	80606429	-	WDR45B	WD repeat domain 45B [Source:HGNC Symbol%3BAcc:25072]	GO:0000045:autophagosome assembly;	GO:0005737:cytoplasm;	GO:0032266:phosphatidylinositol-3-phosphate binding;GO:0080025:phosphatidylinositol-3,5-bisphosphate binding;
ENSG00000147400	8.75327	5.23263	2.97358e-07	3.18861e-05	X	151995517	151999321	-	CETN2	centrin%2C EF-hand protein%2C 2 [Source:HGNC Symbol%3BAcc:1867]	GO:0000086:G2/M transition of mitotic cell cycle;GO:0000278:mitotic cell cycle;GO:0006289:nucleotide-excision repair;GO:0007067:mitotic nuclear division;GO:0007099:centriole replication;GO:0007283:spermatogenesis;GO:0032465:regulation of cytokinesis;GO:0051301:cell division;	GO:0005622:intracellular;GO:0005813:centrosome;GO:0005814:centriole;GO:0005829:cytosol;GO:0032391:photoreceptor connecting cilium;GO:0071942:XPC complex;	GO:0003676:nucleic acid binding;GO:0005509:calcium ion binding;GO:0005515:protein binding;GO:0005524:ATP binding;GO:0008017:microtubule binding;GO:0008026:ATP-dependent helicase activity;GO:0031683:G-protein beta/gamma-subunit complex binding;GO:0032795:heterotrimeric G-protein binding;
ENSG00000154358	8.75327	5.23263	2.97358e-07	3.18861e-05	1	228395831	228566577	+	OBSCN	obscurin%2C cytoskeletal calmodulin and titin-interacting RhoGEF [Source:HGNC Symbol%3BAcc:15719]	GO:0007264:small GTPase mediated signal transduction;GO:0007275:multicellular organismal development;GO:0035023:regulation of Rho protein signal transduction;GO:0036309:protein localization to M-band;GO:0043065:positive regulation of apoptotic process;GO:0045214:sarcomere organization;GO:0048011:neurotrophin TRK receptor signaling pathway;GO:0051056:regulation of small GTPase mediated signal tran…	GO:0005829:cytosol;GO:0030016:myofibril;GO:0030018:Z disc;GO:0031430:M band;	GO:0004674:protein serine/threonine kinase activity;GO:0004713:protein tyrosine kinase activity;GO:0005089:Rho guanyl-nucleotide exchange factor activity;GO:0005515:protein binding;GO:0005516:calmodulin binding;GO:0005524:ATP binding;GO:0005543:phospholipid binding;GO:0008307:structural constituent of muscle;GO:0030506:ankyrin binding;GO:0031432:titin binding;GO:0046872:metal ion binding;
ENSG00000171055	8.75327	5.23263	2.97358e-07	3.18861e-05	2	36778570	36873230	-	FEZ2	fasciculation and elongation protein zeta 2 (zygin II) [Source:HGNC Symbol%3BAcc:3660]	GO:0007165:signal transduction;GO:0007399:nervous system development;GO:0007411:axon guidance;	-	GO:0005515:protein binding;
ENSG00000185198	8.75327	5.23263	2.97358e-07	3.18861e-05	19	685521	695460	-	PRSS57	protease%2C serine%2C 57 [Source:HGNC Symbol%3BAcc:31397]	GO:0006508:proteolysis;	GO:0005576:extracellular region;	GO:0004252:serine-type endopeptidase activity;
ENSG00000196843	8.75327	5.23263	2.97358e-07	3.18861e-05	2	97202480	97218375	+	ARID5A	AT rich interactive domain 5A (MRF1-like) [Source:HGNC Symbol%3BAcc:17361]	GO:0002062:chondrocyte differentiation;GO:0006351:transcription, DNA-templated;GO:0035066:positive regulation of histone acetylation;GO:0045892:negative regulation of transcription, DNA-templated;GO:0045944:positive regulation of transcription from RNA polymerase II promoter;	GO:0005634:nucleus;GO:0005667:transcription factor complex;GO:0005730:nucleolus;	GO:0003677:DNA binding;GO:0003682:chromatin binding;GO:0005515:protein binding;GO:0008134:transcription factor binding;
ENSG00000232553	8.75327	5.23263	2.97358e-07	3.18861e-05	7	23624681	23625974	-	AC006026.10	-	-	-	-
ENSG00000239467	8.75327	5.23263	2.97358e-07	3.18861e-05	2	171627623	171634658	+	AC007405.6	-	-	-	-
ENSG00000113569	6.0063	5.8596	3.20078e-07	3.4259e-05	5	37288239	37371283	-	NUP155	nucleoporin 155kDa [Source:HGNC Symbol%3BAcc:8063]	GO:0000278:mitotic cell cycle;GO:0005975:carbohydrate metabolic process;GO:0006406:mRNA export from nucleus;GO:0006606:protein import into nucleus;GO:0006913:nucleocytoplasmic transport;GO:0006998:nuclear envelope organization;GO:0007077:mitotic nuclear envelope disassembly;GO:0008645:hexose transport;GO:0010827:regulation of glucose transport;GO:0015758:glucose transport;GO:0016032:viral process…	GO:0005635:nuclear envelope;GO:0005643:nuclear pore;GO:0031965:nuclear membrane;	GO:0005215:transporter activity;GO:0017056:structural constituent of nuclear pore;
ENSG00000013392	-8.76518	5.05207	3.44558e-07	3.58198e-05	6	83903098	83908651	+	RWDD2A	RWD domain containing 2A [Source:HGNC Symbol%3BAcc:21385]	-	-	-
ENSG00000088035	-8.76518	5.05207	3.44558e-07	3.58198e-05	1	63833261	63904233	+	ALG6	ALG6%2C alpha-1%2C3-glucosyltransferase [Source:HGNC Symbol%3BAcc:23157]	GO:0006487:protein N-linked glycosylation;GO:0006488:dolichol-linked oligosaccharide biosynthetic process;GO:0018279:protein N-linked glycosylation via asparagine;GO:0043687:post-translational protein modification;GO:0044267:cellular protein metabolic process;	GO:0005575:cellular_component;GO:0005789:endoplasmic reticulum membrane;GO:0016021:integral component of membrane;	GO:0016758:transferase activity, transferring hexosyl groups;GO:0046527:glucosyltransferase activity;
ENSG00000100228	-8.76518	5.05207	3.44558e-07	3.58198e-05	22	23487513	23506537	+	RAB36	RAB36%2C member RAS oncogene family [Source:HGNC Symbol%3BAcc:9775]	GO:0007264:small GTPase mediated signal transduction;GO:0015031:protein transport;	GO:0000139:Golgi membrane;GO:0005794:Golgi apparatus;	GO:0005525:GTP binding;
ENSG00000113739	-8.76518	5.05207	3.44558e-07	3.58198e-05	5	172741716	172756506	-	STC2	stanniocalcin 2 [Source:HGNC Symbol%3BAcc:11374]	GO:0006874:cellular calcium ion homeostasis;GO:0006979:response to oxidative stress;GO:0007166:cell surface receptor signaling pathway;GO:0007267:cell-cell signaling;GO:0007566:embryo implantation;GO:0007584:response to nutrient;GO:0030968:endoplasmic reticulum unfolded protein response;GO:0033280:response to vitamin D;GO:0040015:negative regulation of multicellular organism growth;GO:0043434:res…	GO:0005576:extracellular region;GO:0005783:endoplasmic reticulum;GO:0005794:Golgi apparatus;	GO:0005179:hormone activity;
ENSG00000120129	-8.76518	5.05207	3.44558e-07	3.58198e-05	5	172195093	172198198	-	DUSP1	dual specificity phosphatase 1 [Source:HGNC Symbol%3BAcc:3064]	GO:0000188:inactivation of MAPK activity;GO:0001706:endoderm formation;GO:0006470:protein dephosphorylation;GO:0006979:response to oxidative stress;GO:0007049:cell cycle;GO:0009416:response to light stimulus;GO:0032355:response to estradiol;GO:0032526:response to retinoic acid;GO:0032870:cellular response to hormone stimulus;GO:0033574:response to testosterone;GO:0035556:intracellular signal tran…	GO:0005654:nucleoplasm;	GO:0004726:non-membrane spanning protein tyrosine phosphatase activity;GO:0005515:protein binding;GO:0008330:protein tyrosine/threonine phosphatase activity;GO:0017017:MAP kinase tyrosine/serine/threonine phosphatase activity;
ENSG00000143479	-8.76518	5.05207	3.44558e-07	3.58198e-05	1	206808881	206857764	+	DYRK3	dual-specificity tyrosine-(Y)-phosphorylation regulated kinase 3 [Source:HGNC Symbol%3BAcc:3094]	GO:0006468:protein phosphorylation;GO:0030218:erythrocyte differentiation;	GO:0005634:nucleus;	GO:0000287:magnesium ion binding;GO:0004672:protein kinase activity;GO:0004674:protein serine/threonine kinase activity;GO:0004712:protein serine/threonine/tyrosine kinase activity;GO:0004713:protein tyrosine kinase activity;GO:0005524:ATP binding;
ENSG00000152518	-8.76518	5.05207	3.44558e-07	3.58198e-05	2	43449541	43453748	-	ZFP36L2	ZFP36 ring finger protein-like 2 [Source:HGNC Symbol%3BAcc:1108]	GO:0000288:nuclear-transcribed mRNA catabolic process, deadenylation-dependent decay;GO:0006355:regulation of transcription, DNA-templated;GO:0006402:mRNA catabolic process;GO:0008283:cell proliferation;GO:0030097:hemopoiesis;GO:0035019:somatic stem cell maintenance;GO:0043488:regulation of mRNA stability;GO:0048103:somatic stem cell division;GO:0060216:definitive hemopoiesis;GO:1900153:positive …	GO:0005634:nucleus;GO:0005737:cytoplasm;	GO:0003677:DNA binding;GO:0003700:sequence-specific DNA binding transcription factor activity;GO:0017091:AU-rich element binding;GO:0046872:metal ion binding;
ENSG00000168010	-8.76518	5.05207	3.44558e-07	3.58198e-05	11	72525353	72554719	+	ATG16L2	autophagy related 16-like 2 (S. cerevisiae) [Source:HGNC Symbol%3BAcc:25464]	GO:0006914:autophagy;GO:0015031:protein transport;	GO:0005737:cytoplasm;	-
ENSG00000186376	-8.76518	5.05207	3.44558e-07	3.58198e-05	X	134382867	134478012	-	ZNF75D	zinc finger protein 75D [Source:HGNC Symbol%3BAcc:13145]	GO:0006351:transcription, DNA-templated;GO:0006355:regulation of transcription, DNA-templated;	GO:0005634:nucleus;	GO:0003677:DNA binding;GO:0003700:sequence-specific DNA binding transcription factor activity;GO:0008270:zinc ion binding;
ENSG00000067601	8.73025	5.21181	3.44558e-07	3.58198e-05	7	66752528	66767894	-	PMS2P4	postmeiotic segregation increased 2 pseudogene 4 [Source:HGNC Symbol%3BAcc:9129]	-	-	-
ENSG00000091640	8.73025	5.21181	3.44558e-07	3.58198e-05	17	4862521	4871167	-	SPAG7	sperm associated antigen 7 [Source:HGNC Symbol%3BAcc:11216]	-	GO:0005634:nucleus;	GO:0003676:nucleic acid binding;
ENSG00000100568	8.73025	5.21181	3.44558e-07	3.58198e-05	14	68113792	68141548	-	VTI1B	vesicle transport through interaction with t-SNAREs 1B [Source:HGNC Symbol%3BAcc:17793]	GO:0000046:autophagosome fusion;GO:0006886:intracellular protein transport;GO:0006904:vesicle docking involved in exocytosis;GO:0008283:cell proliferation;GO:0016192:vesicle-mediated transport;	GO:0005765:lysosomal membrane;GO:0005794:Golgi apparatus;GO:0016021:integral component of membrane;GO:0031201:SNARE complex;GO:0031902:late endosome membrane;GO:0048471:perinuclear region of cytoplasm;	-
ENSG00000177225	8.73025	5.21181	3.44558e-07	3.58198e-05	11	767220	777488	-	PDDC1	Parkinson disease 7 domain containing 1 [Source:HGNC Symbol%3BAcc:26616]	-	GO:0005576:extracellular region;	-
ENSG00000189180	8.73025	5.21181	3.44558e-07	3.58198e-05	10	38299578	38354016	+	ZNF33A	zinc finger protein 33A [Source:HGNC Symbol%3BAcc:13096]	GO:0006351:transcription, DNA-templated;GO:0006355:regulation of transcription, DNA-templated;	GO:0005622:intracellular;GO:0005634:nucleus;	GO:0003676:nucleic acid binding;GO:0003677:DNA binding;GO:0003700:sequence-specific DNA binding transcription factor activity;GO:0046872:metal ion binding;
ENSG00000198171	8.73025	5.21181	3.44558e-07	3.58198e-05	20	3170996	3185331	-	DDRGK1	DDRGK domain containing 1 [Source:HGNC Symbol%3BAcc:16110]	-	GO:0005783:endoplasmic reticulum;	GO:0005515:protein binding;
ENSG00000249797	8.73025	5.21181	3.44558e-07	3.58198e-05	5	117260703	117601730	+	CTD-3179P9.1	-	-	-	-
ENSG00000133816	-5.28066	5.47122	3.58275e-07	3.71125e-05	11	12115543	12285334	+	MICAL2	microtubule associated monooxygenase%2C calponin and LIM domain containing 2 [Source:HGNC Symbol%3BAcc:24693]	GO:0030042:actin filament depolymerization;GO:0055114:oxidation-reduction process;	GO:0005737:cytoplasm;GO:0005856:cytoskeleton;	GO:0003779:actin binding;GO:0008270:zinc ion binding;GO:0016709:oxidoreductase activity, acting on paired donors, with incorporation or reduction of molecular oxygen, NAD(P)H as one donor, and incorporation of one atom of oxygen;GO:0071949:FAD binding;
ENSG00000183475	-5.28066	5.47122	3.58275e-07	3.71125e-05	15	101142739	101191910	+	ASB7	ankyrin repeat and SOCS box containing 7 [Source:HGNC Symbol%3BAcc:17182]	GO:0016567:protein ubiquitination;GO:0035556:intracellular signal transduction;	-	-
ENSG00000158467	-4.82236	5.97352	3.60365e-07	3.72623e-05	7	128864864	129070052	+	AHCYL2	adenosylhomocysteinase-like 2 [Source:HGNC Symbol%3BAcc:22204]	GO:0006730:one-carbon metabolic process;	-	GO:0004013:adenosylhomocysteinase activity;
ENSG00000065268	-8.73283	5.02075	4.00132e-07	4.00859e-05	19	983174	994569	+	WDR18	WD repeat domain 18 [Source:HGNC Symbol%3BAcc:17956]	GO:0007275:multicellular organismal development;	GO:0005654:nucleoplasm;GO:0005737:cytoplasm;	-
ENSG00000105499	-8.73283	5.02075	4.00132e-07	4.00859e-05	19	48551100	48614074	-	PLA2G4C	phospholipase A2%2C group IVC (cytosolic%2C calcium-independent) [Source:HGNC Symbol%3BAcc:9037]	GO:0006644:phospholipid metabolic process;GO:0006954:inflammatory response;GO:0007567:parturition;GO:0008152:metabolic process;GO:0009395:phospholipid catabolic process;GO:0019369:arachidonic acid metabolic process;GO:0035556:intracellular signal transduction;GO:0036149:phosphatidylinositol acyl-chain remodeling;GO:0036151:phosphatidylcholine acyl-chain remodeling;GO:0036152:phosphatidylethanolam…	GO:0005789:endoplasmic reticulum membrane;GO:0005829:cytosol;GO:0016020:membrane;	GO:0004620:phospholipase activity;GO:0005543:phospholipid binding;GO:0047499:calcium-independent phospholipase A2 activity;
ENSG00000109501	-8.73283	5.02075	4.00132e-07	4.00859e-05	4	6271576	6304992	+	WFS1	Wolfram syndrome 1 (wolframin) [Source:HGNC Symbol%3BAcc:12762]	GO:0001822:kidney development;GO:0003091:renal water homeostasis;GO:0006983:ER overload response;GO:0006987:activation of signaling protein activity involved in unfolded protein response;GO:0007601:visual perception;GO:0007605:sensory perception of sound;GO:0022417:protein maturation by protein folding;GO:0030433:ER-associated ubiquitin-dependent protein catabolic process;GO:0030968:endoplasmic r…	GO:0005783:endoplasmic reticulum;GO:0005789:endoplasmic reticulum membrane;GO:0030176:integral component of endoplasmic reticulum membrane;GO:0030425:dendrite;	GO:0005215:transporter activity;GO:0031625:ubiquitin protein ligase binding;GO:0033613:activating transcription factor binding;GO:0051117:ATPase binding;
ENSG00000136521	-8.73283	5.02075	4.00132e-07	4.00859e-05	3	179322478	179345435	+	NDUFB5	NADH dehydrogenase (ubiquinone) 1 beta subcomplex%2C 5%2C 16kDa [Source:HGNC Symbol%3BAcc:7700]	GO:0006120:mitochondrial electron transport, NADH to ubiquinone;GO:0022904:respiratory electron transport chain;GO:0044237:cellular metabolic process;GO:0044281:small molecule metabolic process;	GO:0005739:mitochondrion;GO:0005743:mitochondrial inner membrane;GO:0005747:mitochondrial respiratory chain complex I;GO:0016021:integral component of membrane;	GO:0008137:NADH dehydrogenase (ubiquinone) activity;
ENSG00000148450	-8.73283	5.02075	4.00132e-07	4.00859e-05	10	23384435	23410942	+	MSRB2	methionine sulfoxide reductase B2 [Source:HGNC Symbol%3BAcc:17061]	GO:0006355:regulation of transcription, DNA-templated;GO:0030091:protein repair;	GO:0005739:mitochondrion;	GO:0003700:sequence-specific DNA binding transcription factor activity;GO:0008270:zinc ion binding;GO:0033743:peptide-methionine (R)-S-oxide reductase activity;
ENSG00000157193	-8.73283	5.02075	4.00132e-07	4.00859e-05	1	53711217	53793742	-	LRP8	low density lipoprotein receptor-related protein 8%2C apolipoprotein e receptor [Source:HGNC Symbol%3BAcc:6700]	GO:0000122:negative regulation of transcription from RNA polymerase II promoter;GO:0001523:retinoid metabolic process;GO:0006508:proteolysis;GO:0006629:lipid metabolic process;GO:0006897:endocytosis;GO:0007165:signal transduction;GO:0007596:blood coagulation;GO:0007603:phototransduction, visible light;GO:0019221:cytokine-mediated signaling pathway;GO:0021541:ammon gyrus development;GO:0021819:lay…	GO:0005576:extracellular region;GO:0005886:plasma membrane;GO:0005901:caveola;GO:0016021:integral component of membrane;	GO:0004888:transmembrane signaling receptor activity;GO:0005509:calcium ion binding;GO:0005515:protein binding;GO:0030229:very-low-density lipoprotein particle receptor activity;GO:0034185:apolipoprotein binding;GO:0038025:reelin receptor activity;
ENSG00000227339	-8.73283	5.02075	4.00132e-07	4.00859e-05	3	31494324	31497386	+	THRAP3P1	thyroid hormone receptor associated protein 3 pseudogene 1 [Source:HGNC Symbol%3BAcc:32386]	-	-	-
ENSG00000233276	-8.73283	5.02075	4.00132e-07	4.00859e-05	3	49394609	49396033	-	GPX1	glutathione peroxidase 1 [Source:HGNC Symbol%3BAcc:4553]	GO:0001659:temperature homeostasis;GO:0001885:endothelial cell development;GO:0002862:negative regulation of inflammatory response to antigenic stimulus;GO:0006144:purine nucleobase metabolic process;GO:0006195:purine nucleotide catabolic process;GO:0006641:triglyceride metabolic process;GO:0006749:glutathione metabolic process;GO:0007605:sensory perception of sound;GO:0008631:intrinsic apoptotic…	GO:0005737:cytoplasm;GO:0005739:mitochondrion;GO:0005829:cytosol;	GO:0004602:glutathione peroxidase activity;GO:0004866:endopeptidase inhibitor activity;GO:0017124:SH3 domain binding;
ENSG00000015532	8.70684	5.19067	4.00132e-07	4.00859e-05	17	48423453	48440499	+	XYLT2	xylosyltransferase II [Source:HGNC Symbol%3BAcc:15517]	GO:0006024:glycosaminoglycan biosynthetic process;GO:0015012:heparan sulfate proteoglycan biosynthetic process;GO:0030206:chondroitin sulfate biosynthetic process;	GO:0000139:Golgi membrane;GO:0005575:cellular_component;GO:0005789:endoplasmic reticulum membrane;GO:0016020:membrane;GO:0016021:integral component of membrane;	GO:0008375:acetylglucosaminyltransferase activity;GO:0030158:protein xylosyltransferase activity;
ENSG00000094804	8.70684	5.19067	4.00132e-07	4.00859e-05	17	38443885	38459171	+	CDC6	cell division cycle 6 [Source:HGNC Symbol%3BAcc:1744]	GO:0000076:DNA replication checkpoint;GO:0000079:regulation of cyclin-dependent protein serine/threonine kinase activity;GO:0000082:G1/S transition of mitotic cell cycle;GO:0000083:regulation of transcription involved in G1/S transition of mitotic cell cycle;GO:0000278:mitotic cell cycle;GO:0006260:DNA replication;GO:0007067:mitotic nuclear division;GO:0007089:traversing start control point of mi…	GO:0000922:spindle pole;GO:0005634:nucleus;GO:0005654:nucleoplasm;GO:0005737:cytoplasm;GO:0005819:spindle;GO:0005829:cytosol;GO:0051233:spindle midzone;	GO:0000166:nucleotide binding;GO:0003682:chromatin binding;GO:0005515:protein binding;GO:0005524:ATP binding;GO:0017111:nucleoside-triphosphatase activity;GO:0019900:kinase binding;
ENSG00000116120	8.70684	5.19067	4.00132e-07	4.00859e-05	2	223435255	223521056	-	FARSB	phenylalanyl-tRNA synthetase%2C beta subunit [Source:HGNC Symbol%3BAcc:17800]	GO:0006412:translation;GO:0006418:tRNA aminoacylation for protein translation;GO:0006432:phenylalanyl-tRNA aminoacylation;GO:0010467:gene expression;	GO:0005737:cytoplasm;GO:0005829:cytosol;	GO:0000287:magnesium ion binding;GO:0003723:RNA binding;GO:0004826:phenylalanine-tRNA ligase activity;GO:0005524:ATP binding;
ENSG00000135454	8.70684	5.19067	4.00132e-07	4.00859e-05	12	58017193	58027138	-	B4GALNT1	beta-1%2C4-N-acetyl-galactosaminyl transferase 1 [Source:HGNC Symbol%3BAcc:4117]	GO:0001574:ganglioside biosynthetic process;GO:0005975:carbohydrate metabolic process;GO:0006486:protein glycosylation;GO:0006687:glycosphingolipid metabolic process;GO:0007283:spermatogenesis;GO:0019915:lipid storage;GO:0030259:lipid glycosylation;	GO:0005886:plasma membrane;GO:0016020:membrane;GO:0030173:integral component of Golgi membrane;	GO:0003947:(N-acetylneuraminyl)-galactosylglucosylceramide N-acetylgalactosaminyltransferase activity;GO:0008376:acetylgalactosaminyltransferase activity;GO:0016740:transferase activity;GO:0016757:transferase activity, transferring glycosyl groups;
ENSG00000168152	8.70684	5.19067	4.00132e-07	4.00859e-05	4	83821837	83841122	+	THAP9	THAP domain containing 9 [Source:HGNC Symbol%3BAcc:23192]	GO:0006310:DNA recombination;GO:0006313:transposition, DNA-mediated;GO:0015074:DNA integration;	-	GO:0003676:nucleic acid binding;GO:0004803:transposase activity;GO:0016740:transferase activity;GO:0043565:sequence-specific DNA binding;GO:0046872:metal ion binding;
ENSG00000171606	8.70684	5.19067	4.00132e-07	4.00859e-05	19	58694396	58724928	+	ZNF274	zinc finger protein 274 [Source:HGNC Symbol%3BAcc:13068]	GO:0006351:transcription, DNA-templated;GO:0006355:regulation of transcription, DNA-templated;	GO:0005622:intracellular;GO:0005634:nucleus;GO:0005730:nucleolus;GO:0005737:cytoplasm;GO:0005813:centrosome;	GO:0003676:nucleic acid binding;GO:0003700:sequence-specific DNA binding transcription factor activity;GO:0003714:transcription corepressor activity;GO:0005515:protein binding;GO:0043565:sequence-specific DNA binding;GO:0046872:metal ion binding;
ENSG00000171940	8.70684	5.19067	4.00132e-07	4.00859e-05	20	52183604	52226446	-	ZNF217	zinc finger protein 217 [Source:HGNC Symbol%3BAcc:13009]	GO:0006351:transcription, DNA-templated;GO:0006355:regulation of transcription, DNA-templated;GO:0045892:negative regulation of transcription, DNA-templated;	GO:0000118:histone deacetylase complex;GO:0005654:nucleoplasm;	GO:0003700:sequence-specific DNA binding transcription factor activity;GO:0005515:protein binding;GO:0044212:transcription regulatory region DNA binding;GO:0046872:metal ion binding;
ENSG00000184260	8.70684	5.19067	4.00132e-07	4.00859e-05	1	149858525	149858961	+	HIST2H2AC	histone cluster 2%2C H2ac [Source:HGNC Symbol%3BAcc:4738]	GO:0006334:nucleosome assembly;	GO:0000786:nucleosome;GO:0005634:nucleus;	GO:0003677:DNA binding;GO:0046982:protein heterodimerization activity;
ENSG00000186868	8.70684	5.19067	4.00132e-07	4.00859e-05	17	43971748	44105700	+	MAPT	microtubule-associated protein tau [Source:HGNC Symbol%3BAcc:6893]	GO:0000226:microtubule cytoskeleton organization;GO:0001764:neuron migration;GO:0006915:apoptotic process;GO:0006921:cellular component disassembly involved in execution phase of apoptosis;GO:0007628:adult walking behavior;GO:0008088:axon cargo transport;GO:0010506:regulation of autophagy;GO:0031113:regulation of microtubule polymerization;GO:0031116:positive regulation of microtubule polymerizat…	GO:0005829:cytosol;GO:0005874:microtubule;GO:0005875:microtubule associated complex;GO:0005886:plasma membrane;GO:0030424:axon;GO:0030426:growth cone;GO:0034399:nuclear periphery;GO:0045298:tubulin complex;	GO:0005200:structural constituent of cytoskeleton;GO:0005515:protein binding;GO:0008017:microtubule binding;GO:0017124:SH3 domain binding;GO:0019899:enzyme binding;GO:0019901:protein kinase binding;GO:0034185:apolipoprotein binding;GO:0071813:lipoprotein particle binding;
ENSG00000204569	8.70684	5.19067	4.00132e-07	4.00859e-05	6	30568177	30586389	-	PPP1R10	protein phosphatase 1%2C regulatory subunit 10 [Source:HGNC Symbol%3BAcc:9284]	GO:0006351:transcription, DNA-templated;GO:0006606:protein import into nucleus;	GO:0000785:chromatin;GO:0005634:nucleus;GO:0072357:PTW/PP1 phosphatase complex;	GO:0003677:DNA binding;GO:0003723:RNA binding;GO:0004864:protein phosphatase inhibitor activity;GO:0046872:metal ion binding;
ENSG00000167468	-3.9783	7.5239	4.106e-07	4.10636e-05	19	1103936	1106787	+	GPX4	glutathione peroxidase 4 [Source:HGNC Symbol%3BAcc:4556]	GO:0006644:phospholipid metabolic process;GO:0006979:response to oxidative stress;GO:0007275:multicellular organismal development;GO:0019369:arachidonic acid metabolic process;GO:0019372:lipoxygenase pathway;GO:0044281:small molecule metabolic process;GO:0055114:oxidation-reduction process;	GO:0005739:mitochondrion;GO:0005829:cytosol;	GO:0004602:glutathione peroxidase activity;GO:0047066:phospholipid-hydroperoxide glutathione peroxidase activity;
ENSG00000135052	-4.08508	7.14145	4.17357e-07	4.16674e-05	9	88641061	88715088	-	GOLM1	golgi membrane protein 1 [Source:HGNC Symbol%3BAcc:15451]	GO:0006997:nucleus organization;GO:0019216:regulation of lipid metabolic process;	GO:0005794:Golgi apparatus;GO:0005887:integral component of plasma membrane;	GO:0005515:protein binding;
ENSG00000106244	-4.23903	6.84345	4.18285e-07	4.16881e-05	7	98989671	99006452	-	PDAP1	PDGFA associated protein 1 [Source:HGNC Symbol%3BAcc:14634]	GO:0007165:signal transduction;GO:0008283:cell proliferation;	-	-
ENSG00000105640	5.96243	5.81936	4.29559e-07	4.27382e-05	19	17970685	17974962	+	RPL18A	ribosomal protein L18a [Source:HGNC Symbol%3BAcc:10311]	GO:0000184:nuclear-transcribed mRNA catabolic process, nonsense-mediated decay;GO:0006412:translation;GO:0006413:translational initiation;GO:0006414:translational elongation;GO:0006415:translational termination;GO:0006614:SRP-dependent cotranslational protein targeting to membrane;GO:0010467:gene expression;GO:0016032:viral process;GO:0016070:RNA metabolic process;GO:0016071:mRNA metabolic proces…	GO:0005829:cytosol;GO:0005840:ribosome;GO:0022625:cytosolic large ribosomal subunit;	GO:0003723:RNA binding;GO:0003735:structural constituent of ribosome;
ENSG00000151136	-4.2536	6.7213	4.39168e-07	4.36192e-05	12	107712190	108053419	+	BTBD11	BTB (POZ) domain containing 11 [Source:HGNC Symbol%3BAcc:23844]	-	GO:0016021:integral component of membrane;	GO:0046982:protein heterodimerization activity;
ENSG00000073060	5.23897	6.02513	4.65718e-07	4.52482e-05	12	125261402	125367214	-	SCARB1	scavenger receptor class B%2C member 1 [Source:HGNC Symbol%3BAcc:1664]	GO:0001935:endothelial cell proliferation;GO:0006702:androgen biosynthetic process;GO:0006707:cholesterol catabolic process;GO:0007155:cell adhesion;GO:0010595:positive regulation of endothelial cell migration;GO:0010867:positive regulation of triglyceride biosynthetic process;GO:0010886:positive regulation of cholesterol storage;GO:0010899:regulation of phosphatidylcholine catabolic process;GO:0…	GO:0005886:plasma membrane;GO:0005887:integral component of plasma membrane;GO:0005901:caveola;GO:0009986:cell surface;GO:0016021:integral component of membrane;GO:0030666:endocytic vesicle membrane;GO:0031528:microvillus membrane;	GO:0001530:lipopolysaccharide binding;GO:0001786:phosphatidylserine binding;GO:0001875:lipopolysaccharide receptor activity;GO:0005215:transporter activity;GO:0005545:1-phosphatidylinositol binding;GO:0008035:high-density lipoprotein particle binding;GO:0030169:low-density lipoprotein particle binding;GO:0034185:apolipoprotein binding;GO:0034186:apolipoprotein A-I binding;GO:0042803:protein homod…
ENSG00000009844	8.68305	5.1692	4.65727e-07	4.52482e-05	6	142468367	142545826	+	VTA1	vesicle (multivesicular body) trafficking 1 [Source:HGNC Symbol%3BAcc:20954]	GO:0015031:protein transport;GO:0016032:viral process;GO:0016197:endosomal transport;	GO:0005829:cytosol;GO:0010008:endosome membrane;	GO:0005515:protein binding;
ENSG00000134490	8.68305	5.1692	4.65727e-07	4.52482e-05	18	20777108	21017925	-	TMEM241	transmembrane protein 241 [Source:HGNC Symbol%3BAcc:31723]	-	GO:0016021:integral component of membrane;	-
ENSG00000148300	8.68305	5.1692	4.65727e-07	4.52482e-05	9	136271186	136283164	-	REXO4	REX4%2C RNA exonuclease 4 homolog (S. cerevisiae) [Source:HGNC Symbol%3BAcc:12820]	GO:0006355:regulation of transcription, DNA-templated;	GO:0005634:nucleus;GO:0005730:nucleolus;	GO:0003676:nucleic acid binding;GO:0003700:sequence-specific DNA binding transcription factor activity;GO:0004527:exonuclease activity;
ENSG00000151131	8.68305	5.1692	4.65727e-07	4.52482e-05	12	105380088	105443515	+	C12orf45	chromosome 12 open reading frame 45 [Source:HGNC Symbol%3BAcc:28628]	-	-	-
ENSG00000151690	8.68305	5.1692	4.65727e-07	4.52482e-05	2	191273081	191373931	+	MFSD6	major facilitator superfamily domain containing 6 [Source:HGNC Symbol%3BAcc:24711]	GO:0055085:transmembrane transport;	GO:0016021:integral component of membrane;	-
ENSG00000166024	8.68305	5.1692	4.65727e-07	4.52482e-05	10	99894387	100004654	+	R3HCC1L	R3H domain and coiled-coil containing 1-like [Source:HGNC Symbol%3BAcc:23512]	-	-	GO:0000166:nucleotide binding;
ENSG00000173065	8.68305	5.1692	4.65727e-07	4.52482e-05	17	27082996	27182250	-	FAM222B	family with sequence similarity 222%2C member B [Source:HGNC Symbol%3BAcc:25563]	-	-	-
ENSG00000187479	8.68305	5.1692	4.65727e-07	4.52482e-05	11	43946892	43965888	+	C11orf96	chromosome 11 open reading frame 96 [Source:HGNC Symbol%3BAcc:38675]	-	-	-
ENSG00000197766	8.68305	5.1692	4.65727e-07	4.52482e-05	19	859453	863453	+	CFD	complement factor D (adipsin) [Source:HGNC Symbol%3BAcc:2771]	GO:0002576:platelet degranulation;GO:0006508:proteolysis;GO:0006956:complement activation;GO:0006957:complement activation, alternative pathway;GO:0007596:blood coagulation;GO:0030168:platelet activation;GO:0045087:innate immune response;	GO:0005576:extracellular region;GO:0005615:extracellular space;GO:0031093:platelet alpha granule lumen;	GO:0004252:serine-type endopeptidase activity;GO:0008236:serine-type peptidase activity;
ENSG00000205632	8.68305	5.1692	4.65727e-07	4.52482e-05	22	49288729	49294198	+	WI2-81516E3.1	-	-	-	-
ENSG00000225968	8.68305	5.1692	4.65727e-07	4.52482e-05	7	1727755	1787590	+	ELFN1	extracellular leucine-rich repeat and fibronectin type III domain containing 1 [Source:HGNC Symbol%3BAcc:33154]	GO:0010923:negative regulation of phosphatase activity;GO:0050808:synapse organization;	GO:0016021:integral component of membrane;GO:0030425:dendrite;GO:0060076:excitatory synapse;	GO:0004864:protein phosphatase inhibitor activity;GO:0019902:phosphatase binding;
ENSG00000269352	8.68305	5.1692	4.65727e-07	4.52482e-05	19	50360227	50362546	-	AC018766.5	-	-	-	-
ENSG00000129083	4.45622	6.51646	4.9205e-07	4.77256e-05	11	14464986	14521573	-	COPB1	coatomer protein complex%2C subunit beta 1 [Source:HGNC Symbol%3BAcc:2231]	GO:0006886:intracellular protein transport;GO:0006890:retrograde vesicle-mediated transport, Golgi to ER;GO:0006891:intra-Golgi vesicle-mediated transport;GO:0016192:vesicle-mediated transport;GO:0019048:modulation by virus of host morphology or physiology;GO:0048205:COPI coating of Golgi vesicle;	GO:0000139:Golgi membrane;GO:0005793:endoplasmic reticulum-Golgi intermediate compartment;GO:0005798:Golgi-associated vesicle;GO:0005829:cytosol;GO:0005886:plasma membrane;GO:0030117:membrane coat;GO:0030126:COPI vesicle coat;	GO:0005198:structural molecule activity;GO:0005515:protein binding;
ENSG00000165757	4.84762	6.19449	5.21756e-07	5.05222e-05	10	30301729	30404423	-	KIAA1462	KIAA1462 [Source:HGNC Symbol%3BAcc:29283]	GO:0007155:cell adhesion;	GO:0005911:cell-cell junction;GO:0005912:adherens junction;	-
ENSG00000163468	5.91717	5.77794	5.25205e-07	5.07713e-05	1	156278759	156337664	-	CCT3	chaperonin containing TCP1%2C subunit 3 (gamma) [Source:HGNC Symbol%3BAcc:1616]	GO:0006457:protein folding;GO:0007339:binding of sperm to zona pellucida;GO:0044267:cellular protein metabolic process;GO:0051084:'de novo' posttranslational protein folding;	GO:0002199:zona pellucida receptor complex;GO:0005737:cytoplasm;GO:0005829:cytosol;GO:0005832:chaperonin-containing T-complex;GO:0005856:cytoskeleton;GO:0005874:microtubule;GO:0005886:plasma membrane;	GO:0005515:protein binding;GO:0005524:ATP binding;GO:0051082:unfolded protein binding;
ENSG00000075785	-3.77595	8.43199	5.36892e-07	5.09928e-05	3	128444965	128533639	+	RAB7A	RAB7A%2C member RAS oncogene family [Source:HGNC Symbol%3BAcc:9788]	GO:0006622:protein targeting to lysosome;GO:0006897:endocytosis;GO:0007174:epidermal growth factor catabolic process;GO:0007264:small GTPase mediated signal transduction;GO:0008333:endosome to lysosome transport;GO:0015031:protein transport;GO:0019886:antigen processing and presentation of exogenous peptide antigen via MHC class II;GO:0045022:early endosome to late endosome transport;GO:0045453:b…	GO:0005764:lysosome;GO:0005765:lysosomal membrane;GO:0005770:late endosome;GO:0005794:Golgi apparatus;GO:0030670:phagocytic vesicle membrane;GO:0042470:melanosome;GO:0043231:intracellular membrane-bounded organelle;GO:0045335:phagocytic vesicle;GO:0097208:alveolar lamellar body;	GO:0003924:GTPase activity;GO:0005515:protein binding;GO:0005525:GTP binding;GO:0019003:GDP binding;GO:0048365:Rac GTPase binding;
ENSG00000038427	-8.69975	4.98877	5.43348e-07	5.09928e-05	5	82767284	82878122	+	VCAN	versican [Source:HGNC Symbol%3BAcc:2464]	GO:0005975:carbohydrate metabolic process;GO:0007155:cell adhesion;GO:0007275:multicellular organismal development;GO:0007507:heart development;GO:0008037:cell recognition;GO:0008347:glial cell migration;GO:0030198:extracellular matrix organization;GO:0030203:glycosaminoglycan metabolic process;GO:0030204:chondroitin sulfate metabolic process;GO:0030206:chondroitin sulfate biosynthetic process;GO…	GO:0005576:extracellular region;GO:0005578:proteinaceous extracellular matrix;GO:0005615:extracellular space;GO:0005796:Golgi lumen;GO:0031012:extracellular matrix;GO:0043202:lysosomal lumen;	GO:0005509:calcium ion binding;GO:0005539:glycosaminoglycan binding;GO:0005540:hyaluronic acid binding;GO:0030246:carbohydrate binding;
ENSG00000053747	-8.69975	4.98877	5.43348e-07	5.09928e-05	18	21269407	21535030	+	LAMA3	laminin%2C alpha 3 [Source:HGNC Symbol%3BAcc:6483]	GO:0007155:cell adhesion;GO:0008544:epidermis development;GO:0030155:regulation of cell adhesion;GO:0030198:extracellular matrix organization;GO:0030334:regulation of cell migration;GO:0031581:hemidesmosome assembly;GO:0034329:cell junction assembly;GO:0045995:regulation of embryonic development;	GO:0005576:extracellular region;GO:0005604:basement membrane;GO:0005606:laminin-1 complex;GO:0005610:laminin-5 complex;	GO:0005102:receptor binding;GO:0005198:structural molecule activity;
ENSG00000065029	-8.69975	4.98877	5.43348e-07	5.09928e-05	6	35226686	35263762	+	ZNF76	zinc finger protein 76 [Source:HGNC Symbol%3BAcc:13149]	GO:0006351:transcription, DNA-templated;GO:0006357:regulation of transcription from RNA polymerase II promoter;GO:0006359:regulation of transcription from RNA polymerase III promoter;	GO:0005634:nucleus;	GO:0003676:nucleic acid binding;GO:0003677:DNA binding;GO:0046872:metal ion binding;
ENSG00000084073	-8.69975	4.98877	5.43348e-07	5.09928e-05	1	40723779	40759856	+	ZMPSTE24	zinc metallopeptidase STE24 [Source:HGNC Symbol%3BAcc:12877]	GO:0006508:proteolysis;GO:0006998:nuclear envelope organization;GO:0030327:prenylated protein catabolic process;GO:0071586:CAAX-box protein processing;	GO:0005637:nuclear inner membrane;GO:0005789:endoplasmic reticulum membrane;GO:0016021:integral component of membrane;	GO:0004222:metalloendopeptidase activity;GO:0008235:metalloexopeptidase activity;GO:0046872:metal ion binding;
ENSG00000130312	-8.69975	4.98877	5.43348e-07	5.09928e-05	19	17403418	17417652	+	MRPL34	mitochondrial ribosomal protein L34 [Source:HGNC Symbol%3BAcc:14488]	GO:0006412:translation;	GO:0005761:mitochondrial ribosome;GO:0005840:ribosome;	GO:0003735:structural constituent of ribosome;
ENSG00000144935	-8.69975	4.98877	5.43348e-07	5.09928e-05	3	142442916	142526730	+	TRPC1	transient receptor potential cation channel%2C subfamily C%2C member 1 [Source:HGNC Symbol%3BAcc:12333]	GO:0006816:calcium ion transport;GO:0007411:axon guidance;GO:0046541:saliva secretion;GO:0051281:positive regulation of release of sequestered calcium ion into cytosol;GO:0051480:cytosolic calcium ion homeostasis;GO:0051592:response to calcium ion;	GO:0005886:plasma membrane;GO:0005887:integral component of plasma membrane;GO:0016021:integral component of membrane;GO:0016323:basolateral plasma membrane;GO:0030017:sarcomere;GO:0043034:costamere;GO:0043234:protein complex;GO:0045121:membrane raft;	GO:0005261:cation channel activity;GO:0005262:calcium channel activity;GO:0005515:protein binding;GO:0015279:store-operated calcium channel activity;GO:0044325:ion channel binding;GO:0070679:inositol 1,4,5 trisphosphate binding;
ENSG00000071539	8.65886	5.1474	5.43348e-07	5.09928e-05	5	892758	919472	+	TRIP13	thyroid hormone receptor interactor 13 [Source:HGNC Symbol%3BAcc:12307]	GO:0001556:oocyte maturation;GO:0006302:double-strand break repair;GO:0006366:transcription from RNA polymerase II promoter;GO:0007130:synaptonemal complex assembly;GO:0007131:reciprocal meiotic recombination;GO:0007141:male meiosis I;GO:0007144:female meiosis I;GO:0007283:spermatogenesis;GO:0007286:spermatid development;GO:0048477:oogenesis;	GO:0001673:male germ cell nucleus;GO:0005634:nucleus;	GO:0003712:transcription cofactor activity;GO:0005515:protein binding;GO:0005524:ATP binding;GO:0017111:nucleoside-triphosphatase activity;GO:0042802:identical protein binding;
ENSG00000100441	8.65886	5.1474	5.43348e-07	5.09928e-05	14	24898492	24910540	+	KHNYN	KH and NYN domain containing [Source:HGNC Symbol%3BAcc:20166]	GO:0008150:biological_process;	GO:0005575:cellular_component;	GO:0003674:molecular_function;
ENSG00000103091	8.65886	5.1474	5.43348e-07	5.09928e-05	16	74907468	75034071	-	WDR59	WD repeat domain 59 [Source:HGNC Symbol%3BAcc:25706]	GO:0008150:biological_process;	GO:0005575:cellular_component;	GO:0003674:molecular_function;
ENSG00000112242	8.65886	5.1474	5.43348e-07	5.09928e-05	6	20402398	20493941	+	E2F3	E2F transcription factor 3 [Source:HGNC Symbol%3BAcc:3115]	GO:0000085:mitotic G2 phase;GO:0000278:mitotic cell cycle;GO:0006367:transcription initiation from RNA polymerase II promoter;GO:0008284:positive regulation of cell proliferation;GO:0045893:positive regulation of transcription, DNA-templated;	GO:0005654:nucleoplasm;GO:0005667:transcription factor complex;	GO:0001047:core promoter binding;GO:0003700:sequence-specific DNA binding transcription factor activity;GO:0005515:protein binding;
ENSG00000122674	8.65886	5.1474	5.43348e-07	5.09928e-05	7	5938356	5965605	+	CCZ1	CCZ1 vacuolar protein trafficking and biogenesis associated homolog (S. cerevisiae) [Source:HGNC Symbol%3BAcc:21691]	-	GO:0005765:lysosomal membrane;	-
ENSG00000161048	8.65886	5.1474	5.43348e-07	5.09928e-05	7	102740223	102790007	-	NAPEPLD	N-acyl phosphatidylethanolamine phospholipase D [Source:HGNC Symbol%3BAcc:21683]	GO:0009395:phospholipid catabolic process;	GO:0042622:photoreceptor outer segment membrane;	GO:0004620:phospholipase activity;GO:0008270:zinc ion binding;GO:0016787:hydrolase activity;GO:0070290:N-acylphosphatidylethanolamine-specific phospholipase D activity;
ENSG00000163975	8.65886	5.1474	5.43348e-07	5.09928e-05	3	196715492	196756687	-	MFI2	antigen p97 (melanoma associated) identified by monoclonal antibodies 133.2 and 96.5 [Source:HGNC Symbol%3BAcc:7037]	GO:0006826:iron ion transport;GO:0006879:cellular iron ion homeostasis;	GO:0005576:extracellular region;GO:0005887:integral component of plasma membrane;GO:0031225:anchored component of membrane;	GO:0005506:iron ion binding;GO:0005515:protein binding;GO:0008199:ferric iron binding;
ENSG00000168014	8.65886	5.1474	5.43348e-07	5.09928e-05	11	73723763	73882255	-	C2CD3	C2 calcium-dependent domain containing 3 [Source:HGNC Symbol%3BAcc:24564]	GO:0001701:in utero embryonic development;GO:0001947:heart looping;GO:0007420:brain development;GO:0008589:regulation of smoothened signaling pathway;GO:0016485:protein processing;GO:0021915:neural tube development;GO:0021997:neural plate axis specification;GO:0030162:regulation of proteolysis;GO:0042384:cilium assembly;GO:0042733:embryonic digit morphogenesis;	GO:0005813:centrosome;	-
ENSG00000171310	8.65886	5.1474	5.43348e-07	5.09928e-05	12	104849073	105155792	+	CHST11	carbohydrate (chondroitin 4) sulfotransferase 11 [Source:HGNC Symbol%3BAcc:17422]	GO:0002063:chondrocyte development;GO:0005975:carbohydrate metabolic process;GO:0007585:respiratory gaseous exchange;GO:0009791:post-embryonic development;GO:0016051:carbohydrate biosynthetic process;GO:0030203:glycosaminoglycan metabolic process;GO:0030204:chondroitin sulfate metabolic process;GO:0030206:chondroitin sulfate biosynthetic process;GO:0030512:negative regulation of transforming grow…	GO:0000139:Golgi membrane;GO:0016021:integral component of membrane;	GO:0001537:N-acetylgalactosamine 4-O-sulfotransferase activity;GO:0008146:sulfotransferase activity;GO:0047756:chondroitin 4-sulfotransferase activity;GO:0050659:N-acetylgalactosamine 4-sulfate 6-O-sulfotransferase activity;
ENSG00000188559	8.65886	5.1474	5.43348e-07	5.09928e-05	20	20370196	20693131	-	RALGAPA2	Ral GTPase activating protein%2C alpha subunit 2 (catalytic) [Source:HGNC Symbol%3BAcc:16207]	GO:0032484:Ral protein signal transduction;GO:0051056:regulation of small GTPase mediated signal transduction;GO:0060178:regulation of exocyst localization;	GO:0005634:nucleus;GO:0005737:cytoplasm;GO:0005829:cytosol;	GO:0005096:GTPase activator activity;GO:0046982:protein heterodimerization activity;
ENSG00000263935	8.65886	5.1474	5.43348e-07	5.09928e-05	18	8688020	8688408	-	RP11-674N23.2	-	-	-	-
ENSG00000132275	-4.53732	6.26748	5.6319e-07	5.26842e-05	11	6616305	6624850	-	RRP8	ribosomal RNA processing 8%2C methyltransferase%2C homolog (yeast) [Source:HGNC Symbol%3BAcc:29030]	GO:0000183:chromatin silencing at rDNA;GO:0006351:transcription, DNA-templated;GO:0006364:rRNA processing;GO:0016568:chromatin modification;GO:0042149:cellular response to glucose starvation;GO:0046015:regulation of transcription by glucose;GO:0071158:positive regulation of cell cycle arrest;GO:0072332:intrinsic apoptotic signaling pathway by p53 class mediator;	GO:0005634:nucleus;GO:0005677:chromatin silencing complex;GO:0005730:nucleolus;GO:0005737:cytoplasm;GO:0005886:plasma membrane;GO:0033553:rDNA heterochromatin;	GO:0005515:protein binding;GO:0008168:methyltransferase activity;GO:0008757:S-adenosylmethionine-dependent methyltransferase activity;GO:0035064:methylated histone binding;
ENSG00000171451	-4.53732	6.26748	5.6319e-07	5.26842e-05	18	65173819	65184217	-	DSEL	dermatan sulfate epimerase-like [Source:HGNC Symbol%3BAcc:18144]	-	GO:0016021:integral component of membrane;	GO:0008146:sulfotransferase activity;GO:0016853:isomerase activity;
ENSG00000120805	-4.26697	6.41676	5.94281e-07	5.55029e-05	12	101786898	101801598	-	ARL1	ADP-ribosylation factor-like 1 [Source:HGNC Symbol%3BAcc:692]	GO:0007030:Golgi organization;GO:0007264:small GTPase mediated signal transduction;GO:0009404:toxin metabolic process;GO:0031584:activation of phospholipase D activity;GO:0034067:protein localization to Golgi apparatus;GO:0042147:retrograde transport, endosome to Golgi;GO:0048193:Golgi vesicle transport;	GO:0000139:Golgi membrane;GO:0005622:intracellular;GO:0005737:cytoplasm;GO:0005794:Golgi apparatus;GO:0005802:trans-Golgi network;	GO:0003924:GTPase activity;GO:0005525:GTP binding;GO:0008047:enzyme activator activity;GO:0019904:protein domain specific binding;GO:0046872:metal ion binding;
ENSG00000069849	-8.66588	4.95609	6.35441e-07	5.66952e-05	3	141594966	141645356	+	ATP1B3	ATPase%2C Na+/K+ transporting%2C beta 3 polypeptide [Source:HGNC Symbol%3BAcc:806]	GO:0006810:transport;GO:0006813:potassium ion transport;GO:0006814:sodium ion transport;GO:0007596:blood coagulation;GO:0034220:ion transmembrane transport;GO:0050900:leukocyte migration;GO:0055085:transmembrane transport;	GO:0005737:cytoplasm;GO:0005886:plasma membrane;GO:0005890:sodium:potassium-exchanging ATPase complex;GO:0005901:caveola;GO:0042470:melanosome;	GO:0005391:sodium:potassium-exchanging ATPase activity;
ENSG00000153714	-8.66588	4.95609	6.35441e-07	5.66952e-05	9	12775020	12822130	+	LURAP1L	leucine rich adaptor protein 1-like [Source:HGNC Symbol%3BAcc:31452]	-	-	-
ENSG00000167578	-8.66588	4.95609	6.35441e-07	5.66952e-05	19	41284121	41302847	+	RAB4B	RAB4B%2C member RAS oncogene family [Source:HGNC Symbol%3BAcc:9782]	GO:0007264:small GTPase mediated signal transduction;GO:0015031:protein transport;	GO:0005886:plasma membrane;	GO:0005525:GTP binding;
ENSG00000178605	-8.66588	4.95609	6.35441e-07	5.66952e-05	X	220025	230886	-	GTPBP6	GTP binding protein 6 (putative) [Source:HGNC Symbol%3BAcc:30189]	-	-	GO:0005525:GTP binding;
ENSG00000231074	-8.66588	4.95609	6.35441e-07	5.66952e-05	6	30255174	30294927	-	HCG18	HLA complex group 18 (non-protein coding) [Source:HGNC Symbol%3BAcc:31337]	-	-	-
ENSG00000100242	8.63426	5.12525	6.35441e-07	5.66952e-05	22	39130730	39190148	-	SUN2	Sad1 and UNC84 domain containing 2 [Source:HGNC Symbol%3BAcc:14210]	GO:0006998:nuclear envelope organization;GO:0007052:mitotic spindle organization;GO:0007097:nuclear migration;GO:0030335:positive regulation of cell migration;GO:0031022:nuclear migration along microfilament;GO:0051642:centrosome localization;GO:0090286:cytoskeletal anchoring at nuclear membrane;GO:0090292:nuclear matrix anchoring at nuclear membrane;	GO:0000784:nuclear chromosome, telomeric region;GO:0000794:condensed nuclear chromosome;GO:0005635:nuclear envelope;GO:0005637:nuclear inner membrane;GO:0010008:endosome membrane;GO:0016021:integral component of membrane;GO:0031965:nuclear membrane;GO:0034993:LINC complex;	GO:0005515:protein binding;GO:0005521:lamin binding;GO:0008017:microtubule binding;GO:0042802:identical protein binding;
ENSG00000140525	8.63426	5.12525	6.35441e-07	5.66952e-05	15	89787180	89860492	+	FANCI	Fanconi anemia%2C complementation group I [Source:HGNC Symbol%3BAcc:25568]	GO:0006281:DNA repair;GO:0007049:cell cycle;GO:0031398:positive regulation of protein ubiquitination;	GO:0005634:nucleus;GO:0005654:nucleoplasm;GO:0005886:plasma membrane;	GO:0003677:DNA binding;GO:0005515:protein binding;
ENSG00000141503	8.63426	5.12525	6.35441e-07	5.66952e-05	17	4736683	4801356	+	MINK1	misshapen-like kinase 1 [Source:HGNC Symbol%3BAcc:17565]	GO:0001952:regulation of cell-matrix adhesion;GO:0006468:protein phosphorylation;GO:0006950:response to stress;GO:0007254:JNK cascade;GO:0007268:synaptic transmission;GO:0007275:multicellular organismal development;GO:0022407:regulation of cell-cell adhesion;GO:0030334:regulation of cell migration;GO:0031532:actin cytoskeleton reorganization;GO:0045060:negative thymic T cell selection;GO:0046330:…	GO:0005737:cytoplasm;GO:0005794:Golgi apparatus;GO:0005886:plasma membrane;GO:0014069:postsynaptic density;GO:0030054:cell junction;GO:0030424:axon;GO:0030425:dendrite;GO:0045211:postsynaptic membrane;	GO:0004672:protein kinase activity;GO:0004674:protein serine/threonine kinase activity;GO:0005515:protein binding;GO:0005524:ATP binding;
ENSG00000158604	8.63426	5.12525	6.35441e-07	5.66952e-05	7	44617493	44621886	-	TMED4	transmembrane emp24 protein transport domain containing 4 [Source:HGNC Symbol%3BAcc:22301]	GO:0006810:transport;GO:0007165:signal transduction;GO:0015031:protein transport;GO:0043123:positive regulation of I-kappaB kinase/NF-kappaB signaling;	GO:0005789:endoplasmic reticulum membrane;GO:0016021:integral component of membrane;	GO:0004871:signal transducer activity;
ENSG00000161904	8.63426	5.12525	6.35441e-07	5.66952e-05	6	33738979	33756913	-	LEMD2	LEM domain containing 2 [Source:HGNC Symbol%3BAcc:21244]	GO:0035914:skeletal muscle cell differentiation;GO:0043409:negative regulation of MAPK cascade;	GO:0005639:integral component of nuclear inner membrane;GO:0031965:nuclear membrane;	-
ENSG00000165175	8.63426	5.12525	6.35441e-07	5.66952e-05	X	38660685	38665790	+	MID1IP1	MID1 interacting protein 1 [Source:HGNC Symbol%3BAcc:20715]	GO:0006629:lipid metabolic process;GO:0007026:negative regulation of microtubule depolymerization;GO:0045723:positive regulation of fatty acid biosynthetic process;GO:0046890:regulation of lipid biosynthetic process;GO:0051258:protein polymerization;GO:0051351:positive regulation of ligase activity;	GO:0005634:nucleus;GO:0005829:cytosol;GO:0005874:microtubule;GO:0015630:microtubule cytoskeleton;	GO:0008022:protein C-terminus binding;
ENSG00000170381	8.63426	5.12525	6.35441e-07	5.66952e-05	7	82993222	83278326	-	SEMA3E	sema domain%2C immunoglobulin domain (Ig)%2C short basic domain%2C secreted%2C (semaphorin) 3E [Source:HGNC Symbol%3BAcc:10727]	GO:0001569:patterning of blood vessels;GO:0001953:negative regulation of cell-matrix adhesion;GO:0002040:sprouting angiogenesis;GO:0007411:axon guidance;GO:0008360:regulation of cell shape;GO:0016525:negative regulation of angiogenesis;GO:0050808:synapse organization;GO:0071526:semaphorin-plexin signaling pathway;GO:2000249:regulation of actin cytoskeleton reorganization;	GO:0005576:extracellular region;GO:0005615:extracellular space;GO:0016020:membrane;	GO:0004872:receptor activity;
ENSG00000176407	8.63426	5.12525	6.35441e-07	5.66952e-05	2	85198216	85286595	+	KCMF1	potassium channel modulatory factor 1 [Source:HGNC Symbol%3BAcc:20589]	-	-	GO:0008270:zinc ion binding;GO:0016874:ligase activity;GO:0046872:metal ion binding;
ENSG00000237493	8.63426	5.12525	6.35441e-07	5.66952e-05	12	56374216	56374819	-	RP11-603J24.7	-	-	-	-
ENSG00000261490	8.63426	5.12525	6.35441e-07	5.66952e-05	4	10069713	10074643	-	RP11-448G15.3	-	-	-	-
ENSG00000004487	8.60924	5.10275	6.35441e-07	5.66952e-05	1	23345941	23410182	+	KDM1A	lysine (K)-specific demethylase 1A [Source:HGNC Symbol%3BAcc:29079]	GO:0000122:negative regulation of transcription from RNA polymerase II promoter;GO:0001701:in utero embryonic development;GO:0006351:transcription, DNA-templated;GO:0006355:regulation of transcription, DNA-templated;GO:0006357:regulation of transcription from RNA polymerase II promoter;GO:0006482:protein demethylation;GO:0007596:blood coagulation;GO:0008283:cell proliferation;GO:0010725:regulatio…	GO:0000790:nuclear chromatin;GO:0005634:nucleus;GO:0005654:nucleoplasm;GO:0005667:transcription factor complex;	GO:0001085:RNA polymerase II transcription factor binding;GO:0002039:p53 binding;GO:0003677:DNA binding;GO:0003682:chromatin binding;GO:0003700:sequence-specific DNA binding transcription factor activity;GO:0005515:protein binding;GO:0008134:transcription factor binding;GO:0016491:oxidoreductase activity;GO:0019899:enzyme binding;GO:0030374:ligand-dependent nuclear receptor transcription coactiva…
ENSG00000006576	8.60924	5.10275	6.35441e-07	5.66952e-05	7	77428122	77586818	+	PHTF2	putative homeodomain transcription factor 2 [Source:HGNC Symbol%3BAcc:13411]	GO:0006351:transcription, DNA-templated;GO:0006355:regulation of transcription, DNA-templated;	GO:0005634:nucleus;GO:0005783:endoplasmic reticulum;	GO:0003677:DNA binding;
ENSG00000138231	8.60924	5.10275	6.35441e-07	5.66952e-05	3	137879854	137893791	-	DBR1	debranching RNA lariats 1 [Source:HGNC Symbol%3BAcc:15594]	GO:0000375:RNA splicing, via transesterification reactions;GO:0000398:mRNA splicing, via spliceosome;	GO:0005634:nucleus;	GO:0008419:RNA lariat debranching enzyme activity;GO:0016787:hydrolase activity;GO:0016788:hydrolase activity, acting on ester bonds;GO:0046872:metal ion binding;
ENSG00000141030	8.60924	5.10275	6.35441e-07	5.66952e-05	17	17150141	17184607	-	COPS3	COP9 signalosome subunit 3 [Source:HGNC Symbol%3BAcc:2239]	GO:0001701:in utero embryonic development;GO:0007165:signal transduction;GO:0009416:response to light stimulus;GO:0010388:cullin deneddylation;	GO:0005634:nucleus;GO:0005737:cytoplasm;GO:0008180:COP9 signalosome;	GO:0005515:protein binding;
ENSG00000146374	8.60924	5.10275	6.35441e-07	5.66952e-05	6	127439749	127518910	+	RSPO3	R-spondin 3 [Source:HGNC Symbol%3BAcc:20866]	GO:0060070:canonical Wnt signaling pathway;GO:0060670:branching involved in labyrinthine layer morphogenesis;	GO:0005576:extracellular region;	GO:0005102:receptor binding;GO:0005109:frizzled binding;GO:0008201:heparin binding;
ENSG00000149311	8.60924	5.10275	6.35441e-07	5.66952e-05	11	108093211	108239829	+	ATM	ataxia telangiectasia mutated [Source:HGNC Symbol%3BAcc:795]	GO:0000077:DNA damage checkpoint;GO:0000723:telomere maintenance;GO:0000724:double-strand break repair via homologous recombination;GO:0001666:response to hypoxia;GO:0001756:somitogenesis;GO:0002331:pre-B cell allelic exclusion;GO:0006281:DNA repair;GO:0006302:double-strand break repair;GO:0006468:protein phosphorylation;GO:0006974:cellular response to DNA damage stimulus;GO:0006975:DNA damage in…	GO:0000781:chromosome, telomeric region;GO:0005634:nucleus;GO:0005654:nucleoplasm;GO:0005737:cytoplasm;GO:0005819:spindle;GO:0016023:cytoplasmic membrane-bounded vesicle;	GO:0003677:DNA binding;GO:0004674:protein serine/threonine kinase activity;GO:0004677:DNA-dependent protein kinase activity;GO:0005515:protein binding;GO:0005524:ATP binding;GO:0016303:1-phosphatidylinositol-3-kinase activity;GO:0032403:protein complex binding;GO:0035174:histone serine kinase activity;GO:0046983:protein dimerization activity;GO:0047485:protein N-terminus binding;
ENSG00000151929	8.60924	5.10275	6.35441e-07	5.66952e-05	10	121410882	121437331	+	BAG3	BCL2-associated athanogene 3 [Source:HGNC Symbol%3BAcc:939]	GO:0006457:protein folding;GO:0007420:brain development;GO:0008625:extrinsic apoptotic signaling pathway via death domain receptors;GO:0010664:negative regulation of striated muscle cell apoptotic process;GO:0021510:spinal cord development;GO:0043066:negative regulation of apoptotic process;GO:0071260:cellular response to mechanical stimulus;	GO:0005737:cytoplasm;GO:0005829:cytosol;GO:0005886:plasma membrane;GO:0030018:Z disc;GO:0043005:neuron projection;	GO:0005515:protein binding;GO:0032403:protein complex binding;GO:0051087:chaperone binding;
ENSG00000152527	8.60924	5.10275	6.35441e-07	5.66952e-05	2	43864412	43995126	+	PLEKHH2	pleckstrin homology domain containing%2C family H (with MyTH4 domain) member 2 [Source:HGNC Symbol%3BAcc:30506]	GO:0030835:negative regulation of actin filament depolymerization;	GO:0005737:cytoplasm;GO:0005856:cytoskeleton;GO:0005886:plasma membrane;GO:0030027:lamellipodium;GO:0030864:cortical actin cytoskeleton;	GO:0003779:actin binding;GO:0005543:phospholipid binding;GO:0042802:identical protein binding;
ENSG00000163606	8.60924	5.10275	6.35441e-07	5.66952e-05	3	112640056	112693969	-	CD200R1	CD200 receptor 1 [Source:HGNC Symbol%3BAcc:24235]	GO:0019048:modulation by virus of host morphology or physiology;GO:0050776:regulation of immune response;	GO:0005576:extracellular region;GO:0005886:plasma membrane;GO:0016020:membrane;GO:0016021:integral component of membrane;	GO:0005515:protein binding;
ENSG00000169174	8.60924	5.10275	6.35441e-07	5.66952e-05	1	55505221	55530525	+	PCSK9	proprotein convertase subtilisin/kexin type 9 [Source:HGNC Symbol%3BAcc:20001]	GO:0001822:kidney development;GO:0001889:liver development;GO:0001920:negative regulation of receptor recycling;GO:0002092:positive regulation of receptor internalization;GO:0006508:proteolysis;GO:0006641:triglyceride metabolic process;GO:0006644:phospholipid metabolic process;GO:0006915:apoptotic process;GO:0007041:lysosomal transport;GO:0008203:cholesterol metabolic process;GO:0009267:cellular …	GO:0005615:extracellular space;GO:0005737:cytoplasm;GO:0005764:lysosome;GO:0005769:early endosome;GO:0005770:late endosome;GO:0005783:endoplasmic reticulum;GO:0005791:rough endoplasmic reticulum;GO:0005794:Golgi apparatus;GO:0009986:cell surface;GO:0031232:extrinsic component of external side of plasma membrane;GO:0048471:perinuclear region of cytoplasm;	GO:0004252:serine-type endopeptidase activity;GO:0005515:protein binding;GO:0019871:sodium channel inhibitor activity;GO:0030169:low-density lipoprotein particle binding;GO:0034185:apolipoprotein binding;GO:0034189:very-low-density lipoprotein particle binding;GO:0034190:apolipoprotein receptor binding;GO:0042802:identical protein binding;GO:0043621:protein self-association;GO:0050750:low-density…
ENSG00000171456	8.60924	5.10275	6.35441e-07	5.66952e-05	20	30946155	31027122	+	ASXL1	additional sex combs like 1 (Drosophila) [Source:HGNC Symbol%3BAcc:18318]	GO:0000122:negative regulation of transcription from RNA polymerase II promoter;GO:0006351:transcription, DNA-templated;GO:0006355:regulation of transcription, DNA-templated;GO:0032526:response to retinoic acid;GO:0035359:negative regulation of peroxisome proliferator activated receptor signaling pathway;GO:0035522:monoubiquitinated histone H2A deubiquitination;GO:0045599:negative regulation of f…	GO:0000790:nuclear chromatin;GO:0035517:PR-DUB complex;	GO:0003677:DNA binding;GO:0003713:transcription coactivator activity;GO:0003714:transcription corepressor activity;GO:0005515:protein binding;GO:0042974:retinoic acid receptor binding;GO:0042975:peroxisome proliferator activated receptor binding;GO:0046872:metal ion binding;
ENSG00000189241	8.60924	5.10275	6.35441e-07	5.66952e-05	6	116597741	116601066	-	TSPYL1	TSPY-like 1 [Source:HGNC Symbol%3BAcc:12382]	GO:0006334:nucleosome assembly;GO:0008150:biological_process;	GO:0005575:cellular_component;GO:0005634:nucleus;GO:0005730:nucleolus;GO:0005737:cytoplasm;	GO:0003674:molecular_function;
ENSG00000239039	8.60924	5.10275	6.35441e-07	5.66952e-05	8	33370993	33371096	+	SNORD13	small nucleolar RNA%2C C/D box 13 [Source:HGNC Symbol%3BAcc:32711]	-	-	-
ENSG00000255129	8.60924	5.10275	6.35441e-07	5.66952e-05	11	113149159	113185159	-	RP11-839D17.3	-	-	-	-
ENSG00000118965	-4.59494	6.06669	6.59577e-07	5.87581e-05	2	20110021	20189892	-	WDR35	WD repeat domain 35 [Source:HGNC Symbol%3BAcc:29250]	GO:0042384:cilium assembly;	GO:0005813:centrosome;GO:0030991:intraciliary transport particle A;	-
ENSG00000094880	-4.24076	6.39195	6.75324e-07	6.00685e-05	5	137523339	137549032	-	CDC23	cell division cycle 23 [Source:HGNC Symbol%3BAcc:1724]	GO:0000080:mitotic G1 phase;GO:0000278:mitotic cell cycle;GO:0006511:ubiquitin-dependent protein catabolic process;GO:0007049:cell cycle;GO:0007067:mitotic nuclear division;GO:0007080:mitotic metaphase plate congression;GO:0007091:metaphase/anaphase transition of mitotic cell cycle;GO:0007094:mitotic spindle assembly checkpoint;GO:0007096:regulation of exit from mitosis;GO:0030071:regulation of m…	GO:0005622:intracellular;GO:0005654:nucleoplasm;GO:0005680:anaphase-promoting complex;GO:0005829:cytosol;	GO:0004842:ubiquitin-protein transferase activity;
ENSG00000015676	-3.99519	7.0567	7.07073e-07	6.27961e-05	7	44418720	44530479	-	NUDCD3	NudC domain containing 3 [Source:HGNC Symbol%3BAcc:22208]	-	-	-
ENSG00000162378	-4.22748	6.37939	7.20341e-07	6.38765e-05	1	53192126	53293014	+	ZYG11B	zyg-11 family member B%2C cell cycle regulator [Source:HGNC Symbol%3BAcc:25820]	-	-	-
ENSG00000013561	-4.12473	6.85946	7.27302e-07	6.391e-05	5	141337893	141369856	+	RNF14	ring finger protein 14 [Source:HGNC Symbol%3BAcc:10058]	GO:0006351:transcription, DNA-templated;GO:0006355:regulation of transcription, DNA-templated;GO:0006357:regulation of transcription from RNA polymerase II promoter;GO:0007165:signal transduction;GO:0016567:protein ubiquitination;GO:0030521:androgen receptor signaling pathway;GO:0032355:response to estradiol;GO:0045893:positive regulation of transcription, DNA-templated;GO:0060765:regulation of a…	GO:0005634:nucleus;GO:0005737:cytoplasm;	GO:0003713:transcription coactivator activity;GO:0005515:protein binding;GO:0008270:zinc ion binding;GO:0019787:ubiquitin-like protein transferase activity;GO:0050681:androgen receptor binding;
ENSG00000053254	-8.6312	4.92269	7.45e-07	6.391e-05	14	89591215	90085493	-	FOXN3	forkhead box N3 [Source:HGNC Symbol%3BAcc:1928]	GO:0000077:DNA damage checkpoint;GO:0000085:mitotic G2 phase;GO:0006351:transcription, DNA-templated;GO:0007389:pattern specification process;GO:0009790:embryo development;GO:0009888:tissue development;GO:0045892:negative regulation of transcription, DNA-templated;GO:0051090:regulation of sequence-specific DNA binding transcription factor activity;	GO:0005634:nucleus;GO:0005667:transcription factor complex;	GO:0003690:double-stranded DNA binding;GO:0003700:sequence-specific DNA binding transcription factor activity;GO:0003705:RNA polymerase II distal enhancer sequence-specific DNA binding transcription factor activity;GO:0005515:protein binding;GO:0008022:protein C-terminus binding;GO:0008134:transcription factor binding;GO:0008301:DNA binding, bending;GO:0043565:sequence-specific DNA binding;
ENSG00000095002	-8.6312	4.92269	7.45e-07	6.391e-05	2	47630108	47789450	+	MSH2	mutS homolog 2 [Source:HGNC Symbol%3BAcc:7325]	GO:0000710:meiotic mismatch repair;GO:0001701:in utero embryonic development;GO:0006119:oxidative phosphorylation;GO:0006281:DNA repair;GO:0006298:mismatch repair;GO:0006301:postreplication repair;GO:0006302:double-strand break repair;GO:0006311:meiotic gene conversion;GO:0006915:apoptotic process;GO:0007050:cell cycle arrest;GO:0007281:germ cell development;GO:0008340:determination of adult life…	GO:0000228:nuclear chromosome;GO:0032301:MutSalpha complex;GO:0032302:MutSbeta complex;	GO:0000287:magnesium ion binding;GO:0000400:four-way junction DNA binding;GO:0000403:Y-form DNA binding;GO:0000404:heteroduplex DNA loop binding;GO:0000406:double-strand/single-strand DNA junction binding;GO:0003677:DNA binding;GO:0003684:damaged DNA binding;GO:0003690:double-stranded DNA binding;GO:0003697:single-stranded DNA binding;GO:0005515:protein binding;GO:0005524:ATP binding;GO:0008022:p…
ENSG00000095906	-8.6312	4.92269	7.45e-07	6.391e-05	16	1832902	1839192	+	NUBP2	nucleotide binding protein 2 [Source:HGNC Symbol%3BAcc:8042]	GO:0044281:small molecule metabolic process;	GO:0005634:nucleus;GO:0005737:cytoplasm;GO:0005815:microtubule organizing center;	GO:0000166:nucleotide binding;GO:0005515:protein binding;GO:0005524:ATP binding;GO:0046872:metal ion binding;GO:0051539:4 iron, 4 sulfur cluster binding;
ENSG00000112855	-8.6312	4.92269	7.45e-07	6.391e-05	5	140071011	140078889	+	HARS2	histidyl-tRNA synthetase 2%2C mitochondrial [Source:HGNC Symbol%3BAcc:4817]	GO:0006412:translation;GO:0006418:tRNA aminoacylation for protein translation;GO:0006427:histidyl-tRNA aminoacylation;GO:0010467:gene expression;	GO:0005737:cytoplasm;GO:0005759:mitochondrial matrix;	GO:0004812:aminoacyl-tRNA ligase activity;GO:0004821:histidine-tRNA ligase activity;GO:0005524:ATP binding;
ENSG00000136504	-8.6312	4.92269	7.45e-07	6.391e-05	17	47865917	47906458	+	KAT7	K(lysine) acetyltransferase 7 [Source:HGNC Symbol%3BAcc:17016]	GO:0006260:DNA replication;GO:0006351:transcription, DNA-templated;GO:0006355:regulation of transcription, DNA-templated;GO:0043966:histone H3 acetylation;GO:0043981:histone H4-K5 acetylation;GO:0043982:histone H4-K8 acetylation;GO:0043983:histone H4-K12 acetylation;GO:0043984:histone H4-K16 acetylation;	GO:0000123:histone acetyltransferase complex;GO:0005634:nucleus;GO:0005654:nucleoplasm;GO:0005730:nucleolus;	GO:0003700:sequence-specific DNA binding transcription factor activity;GO:0004402:histone acetyltransferase activity;GO:0005515:protein binding;GO:0008270:zinc ion binding;GO:0016747:transferase activity, transferring acyl groups other than amino-acyl groups;
ENSG00000170473	-8.6312	4.92269	7.45e-07	6.391e-05	12	56295197	56326402	-	WIBG	within bgcn homolog (Drosophila) [Source:HGNC Symbol%3BAcc:30258]	GO:0000184:nuclear-transcribed mRNA catabolic process, nonsense-mediated decay;GO:0045727:positive regulation of translation;	GO:0005654:nucleoplasm;GO:0005730:nucleolus;GO:0005737:cytoplasm;GO:0035145:exon-exon junction complex;	GO:0003723:RNA binding;GO:0005515:protein binding;GO:0043022:ribosome binding;
ENSG00000185842	-8.6312	4.92269	7.45e-07	6.391e-05	1	225083964	225586996	+	DNAH14	dynein%2C axonemal%2C heavy chain 14 [Source:HGNC Symbol%3BAcc:2945]	GO:0007018:microtubule-based movement;	GO:0005874:microtubule;GO:0030286:dynein complex;	GO:0003777:microtubule motor activity;GO:0005524:ATP binding;
ENSG00000213853	-8.6312	4.92269	7.45e-07	6.391e-05	16	10622279	10674555	-	EMP2	epithelial membrane protein 2 [Source:HGNC Symbol%3BAcc:3334]	GO:0001954:positive regulation of cell-matrix adhesion;GO:0008283:cell proliferation;GO:2001046:positive regulation of integrin-mediated signaling pathway;	GO:0016021:integral component of membrane;GO:0016324:apical plasma membrane;	GO:0005178:integrin binding;
ENSG00000241627	-8.6312	4.92269	7.45e-07	6.391e-05	3	148703655	148705455	-	UBQLN4P1	ubiquilin 4 pseudogene 1 [Source:HGNC Symbol%3BAcc:31133]	-	-	-
ENSG00000005020	8.58377	5.07987	7.45e-07	6.391e-05	7	26706681	27034858	-	SKAP2	src kinase associated phosphoprotein 2 [Source:HGNC Symbol%3BAcc:15687]	GO:0006461:protein complex assembly;GO:0007165:signal transduction;GO:0008285:negative regulation of cell proliferation;GO:0042113:B cell activation;	GO:0005829:cytosol;GO:0005886:plasma membrane;	GO:0005070:SH3/SH2 adaptor activity;GO:0005543:phospholipid binding;
ENSG00000090863	8.58377	5.07987	7.45e-07	6.391e-05	16	74485856	74641012	-	GLG1	golgi glycoprotein 1 [Source:HGNC Symbol%3BAcc:4316]	GO:0010955:negative regulation of protein processing;GO:0030512:negative regulation of transforming growth factor beta receptor signaling pathway;GO:0032330:regulation of chondrocyte differentiation;GO:0060349:bone morphogenesis;	GO:0000139:Golgi membrane;GO:0016020:membrane;GO:0016021:integral component of membrane;GO:0031012:extracellular matrix;	GO:0005102:receptor binding;
ENSG00000092847	8.58377	5.07987	7.45e-07	6.391e-05	1	36335409	36395211	+	AGO1	argonaute RISC catalytic component 1 [Source:HGNC Symbol%3BAcc:3262]	GO:0000956:nuclear-transcribed mRNA catabolic process;GO:0006351:transcription, DNA-templated;GO:0006355:regulation of transcription, DNA-templated;GO:0007173:epidermal growth factor receptor signaling pathway;GO:0007219:Notch signaling pathway;GO:0008543:fibroblast growth factor receptor signaling pathway;GO:0010467:gene expression;GO:0035278:negative regulation of translation involved in gene s…	GO:0000932:cytoplasmic mRNA processing body;GO:0005737:cytoplasm;GO:0005829:cytosol;GO:0005844:polysome;GO:0030529:ribonucleoprotein complex;GO:0035068:micro-ribonucleoprotein complex;	GO:0003723:RNA binding;GO:0005515:protein binding;
ENSG00000103404	8.58377	5.07987	7.45e-07	6.391e-05	16	23072727	23160591	-	USP31	ubiquitin specific peptidase 31 [Source:HGNC Symbol%3BAcc:20060]	GO:0006511:ubiquitin-dependent protein catabolic process;	-	GO:0008234:cysteine-type peptidase activity;
ENSG00000111707	8.58377	5.07987	7.45e-07	6.391e-05	12	118814185	118855840	+	SUDS3	suppressor of defective silencing 3 homolog (S. cerevisiae) [Source:HGNC Symbol%3BAcc:29545]	GO:0000122:negative regulation of transcription from RNA polymerase II promoter;GO:0006351:transcription, DNA-templated;GO:0006915:apoptotic process;GO:0016575:histone deacetylation;GO:0043065:positive regulation of apoptotic process;GO:0045892:negative regulation of transcription, DNA-templated;	GO:0005634:nucleus;GO:0016580:Sin3 complex;	GO:0004407:histone deacetylase activity;GO:0005515:protein binding;GO:0019899:enzyme binding;GO:0042803:protein homodimerization activity;GO:0042826:histone deacetylase binding;
ENSG00000126767	8.58377	5.07987	7.45e-07	6.391e-05	X	47494920	47510003	-	ELK1	ELK1%2C member of ETS oncogene family [Source:HGNC Symbol%3BAcc:3321]	GO:0002224:toll-like receptor signaling pathway;GO:0002755:MyD88-dependent toll-like receptor signaling pathway;GO:0002756:MyD88-independent toll-like receptor signaling pathway;GO:0006351:transcription, DNA-templated;GO:0034134:toll-like receptor 2 signaling pathway;GO:0034138:toll-like receptor 3 signaling pathway;GO:0034142:toll-like receptor 4 signaling pathway;GO:0034146:toll-like receptor 5…	GO:0005634:nucleus;	GO:0003700:sequence-specific DNA binding transcription factor activity;GO:0005515:protein binding;GO:0043565:sequence-specific DNA binding;
ENSG00000156650	8.58377	5.07987	7.45e-07	6.391e-05	10	76585340	76792380	+	KAT6B	K(lysine) acetyltransferase 6B [Source:HGNC Symbol%3BAcc:17582]	GO:0006334:nucleosome assembly;GO:0006351:transcription, DNA-templated;GO:0006355:regulation of transcription, DNA-templated;GO:0016573:histone acetylation;GO:0043966:histone H3 acetylation;GO:0045892:negative regulation of transcription, DNA-templated;GO:0045893:positive regulation of transcription, DNA-templated;	GO:0000786:nucleosome;GO:0005634:nucleus;GO:0070776:MOZ/MORF histone acetyltransferase complex;	GO:0003677:DNA binding;GO:0004402:histone acetyltransferase activity;GO:0005515:protein binding;GO:0008134:transcription factor binding;GO:0008270:zinc ion binding;GO:0016407:acetyltransferase activity;
ENSG00000161638	8.58377	5.07987	7.45e-07	6.391e-05	12	54789045	54813244	-	ITGA5	integrin%2C alpha 5 (fibronectin receptor%2C alpha polypeptide) [Source:HGNC Symbol%3BAcc:6141]	GO:0001525:angiogenesis;GO:0007044:cell-substrate junction assembly;GO:0007155:cell adhesion;GO:0007157:heterophilic cell-cell adhesion via plasma membrane cell adhesion molecules;GO:0007159:leukocyte cell-cell adhesion;GO:0007229:integrin-mediated signaling pathway;GO:0007411:axon guidance;GO:0007596:blood coagulation;GO:0007613:memory;GO:0019048:modulation by virus of host morphology or physiol…	GO:0001726:ruffle;GO:0005886:plasma membrane;GO:0005911:cell-cell junction;GO:0005925:focal adhesion;GO:0008305:integrin complex;GO:0009897:external side of plasma membrane;GO:0032587:ruffle membrane;GO:0045202:synapse;GO:0071062:alphav-beta3 integrin-vitronectin complex;	GO:0005161:platelet-derived growth factor receptor binding;GO:0005178:integrin binding;GO:0005515:protein binding;GO:0043184:vascular endothelial growth factor receptor 2 binding;GO:0046872:metal ion binding;
ENSG00000168246	8.58377	5.07987	7.45e-07	6.391e-05	5	171636644	171711075	-	UBTD2	ubiquitin domain containing 2 [Source:HGNC Symbol%3BAcc:24463]	-	GO:0005634:nucleus;GO:0005730:nucleolus;GO:0005737:cytoplasm;	-
ENSG00000169660	8.58377	5.07987	7.45e-07	6.391e-05	17	80376194	80400521	+	HEXDC	hexosaminidase (glycosyl hydrolase family 20%2C catalytic domain) containing [Source:HGNC Symbol%3BAcc:26307]	GO:0005975:carbohydrate metabolic process;	GO:0005634:nucleus;GO:0005737:cytoplasm;	GO:0003824:catalytic activity;GO:0004553:hydrolase activity, hydrolyzing O-glycosyl compounds;GO:0004563:beta-N-acetylhexosaminidase activity;
ENSG00000182087	8.58377	5.07987	7.45e-07	6.391e-05	19	1009647	1021117	-	TMEM259	transmembrane protein 259 [Source:HGNC Symbol%3BAcc:17039]	-	GO:0005737:cytoplasm;GO:0016021:integral component of membrane;	-
ENSG00000233306	8.58377	5.07987	7.45e-07	6.391e-05	7	38402465	38403119	-	TRGV2	T cell receptor gamma variable 2 [Source:HGNC Symbol%3BAcc:12287]	-	-	-
ENSG00000124151	4.38133	6.44824	7.68679e-07	6.58437e-05	20	46130601	46285621	+	NCOA3	nuclear receptor coactivator 3 [Source:HGNC Symbol%3BAcc:7670]	GO:0006351:transcription, DNA-templated;GO:0006355:regulation of transcription, DNA-templated;GO:0010628:positive regulation of gene expression;GO:0016573:histone acetylation;GO:0030521:androgen receptor signaling pathway;GO:0035264:multicellular organism growth;GO:0035624:receptor transactivation;GO:0045618:positive regulation of keratinocyte differentiation;GO:0045893:positive regulation of tra…	GO:0005634:nucleus;GO:0005730:nucleolus;GO:0005737:cytoplasm;	GO:0003682:chromatin binding;GO:0003713:transcription coactivator activity;GO:0004402:histone acetyltransferase activity;GO:0004871:signal transducer activity;GO:0005515:protein binding;GO:0016922:ligand-dependent nuclear receptor binding;GO:0035257:nuclear hormone receptor binding;GO:0046966:thyroid hormone receptor binding;GO:0046983:protein dimerization activity;GO:0047485:protein N-terminus b…
ENSG00000142798	4.77732	6.13041	7.73518e-07	6.61604e-05	1	22148738	22263790	-	HSPG2	heparan sulfate proteoglycan 2 [Source:HGNC Symbol%3BAcc:5273]	GO:0001523:retinoid metabolic process;GO:0001525:angiogenesis;GO:0001958:endochondral ossification;GO:0002062:chondrocyte differentiation;GO:0005975:carbohydrate metabolic process;GO:0006024:glycosaminoglycan biosynthetic process;GO:0006027:glycosaminoglycan catabolic process;GO:0007420:brain development;GO:0007603:phototransduction, visible light;GO:0008104:protein localization;GO:0030198:extrac…	GO:0005576:extracellular region;GO:0005605:basal lamina;GO:0005615:extracellular space;GO:0005796:Golgi lumen;GO:0005886:plasma membrane;GO:0031012:extracellular matrix;GO:0043202:lysosomal lumen;GO:0070062:extracellular exosome;	GO:0005515:protein binding;GO:0008022:protein C-terminus binding;GO:0046872:metal ion binding;
ENSG00000011028	5.83844	5.70606	7.94989e-07	6.78965e-05	17	60704762	60770958	+	MRC2	mannose receptor%2C C type 2 [Source:HGNC Symbol%3BAcc:16875]	GO:0006897:endocytosis;	GO:0016021:integral component of membrane;	GO:0030246:carbohydrate binding;
ENSG00000138071	-4.0956	6.83195	8.39093e-07	7.15577e-05	2	65454887	65498387	+	ACTR2	ARP2 actin-related protein 2 homolog (yeast) [Source:HGNC Symbol%3BAcc:169]	GO:0006928:movement of cell or subcellular component;GO:0007163:establishment or maintenance of cell polarity;GO:0008356:asymmetric cell division;GO:0016482:cytoplasmic transport;GO:0033206:meiotic cytokinesis;GO:0034314:Arp2/3 complex-mediated actin nucleation;GO:0038096:Fc-gamma receptor signaling pathway involved in phagocytosis;GO:0045087:innate immune response;GO:0051653:spindle localization;	GO:0005829:cytosol;GO:0005885:Arp2/3 protein complex;GO:0015629:actin cytoskeleton;GO:0030478:actin cap;GO:0042995:cell projection;	GO:0003779:actin binding;GO:0005524:ATP binding;
ENSG00000056487	-8.59567	4.88853	8.75702e-07	7.28556e-05	22	45277042	45405880	-	PHF21B	PHD finger protein 21B [Source:HGNC Symbol%3BAcc:25161]	-	-	GO:0008270:zinc ion binding;
ENSG00000090382	-8.59567	4.88853	8.75702e-07	7.28556e-05	12	69742121	69748014	+	LYZ	lysozyme [Source:HGNC Symbol%3BAcc:6740]	GO:0006954:inflammatory response;GO:0016998:cell wall macromolecule catabolic process;GO:0019835:cytolysis;GO:0042742:defense response to bacterium;	GO:0005576:extracellular region;GO:0005615:extracellular space;	GO:0003796:lysozyme activity;
ENSG00000170190	-8.59567	4.88853	8.75702e-07	7.28556e-05	17	73083822	73102257	+	SLC16A5	solute carrier family 16 (monocarboxylate transporter)%2C member 5 [Source:HGNC Symbol%3BAcc:10926]	GO:0015718:monocarboxylic acid transport;GO:0055085:transmembrane transport;	GO:0005887:integral component of plasma membrane;GO:0016020:membrane;GO:0016021:integral component of membrane;	GO:0008028:monocarboxylic acid transmembrane transporter activity;GO:0015293:symporter activity;GO:0015355:secondary active monocarboxylate transmembrane transporter activity;
ENSG00000198276	-8.59567	4.88853	8.75702e-07	7.28556e-05	20	62571186	62587769	-	UCKL1	uridine-cytidine kinase 1-like 1 [Source:HGNC Symbol%3BAcc:15938]	GO:0019048:modulation by virus of host morphology or physiology;GO:0044206:UMP salvage;GO:0044211:CTP salvage;	GO:0005634:nucleus;GO:0005783:endoplasmic reticulum;	GO:0004849:uridine kinase activity;GO:0005515:protein binding;GO:0005524:ATP binding;GO:0016773:phosphotransferase activity, alcohol group as acceptor;
ENSG00000085449	8.55784	5.05661	8.75702e-07	7.28556e-05	2	224720433	224810104	-	WDFY1	WD repeat and FYVE domain containing 1 [Source:HGNC Symbol%3BAcc:20451]	GO:0008150:biological_process;	GO:0005634:nucleus;GO:0005769:early endosome;GO:0005829:cytosol;	GO:0005545:1-phosphatidylinositol binding;GO:0008270:zinc ion binding;
ENSG00000124155	8.55784	5.05661	8.75702e-07	7.28556e-05	20	44044717	44054884	+	PIGT	phosphatidylinositol glycan anchor biosynthesis%2C class T [Source:HGNC Symbol%3BAcc:14938]	GO:0006501:C-terminal protein lipidation;GO:0016255:attachment of GPI anchor to protein;GO:0030182:neuron differentiation;GO:0043687:post-translational protein modification;GO:0044267:cellular protein metabolic process;GO:0051402:neuron apoptotic process;	GO:0005789:endoplasmic reticulum membrane;GO:0016023:cytoplasmic membrane-bounded vesicle;GO:0030176:integral component of endoplasmic reticulum membrane;GO:0042765:GPI-anchor transamidase complex;	GO:0003923:GPI-anchor transamidase activity;GO:0005515:protein binding;
ENSG00000124299	8.55784	5.05661	8.75702e-07	7.28556e-05	19	33877856	34012700	-	PEPD	peptidase D [Source:HGNC Symbol%3BAcc:8840]	GO:0006508:proteolysis;GO:0006520:cellular amino acid metabolic process;GO:0009987:cellular process;GO:0030574:collagen catabolic process;	-	GO:0004177:aminopeptidase activity;GO:0004181:metallocarboxypeptidase activity;GO:0008233:peptidase activity;GO:0016787:hydrolase activity;GO:0016805:dipeptidase activity;GO:0030145:manganese ion binding;
ENSG00000126432	8.55784	5.05661	8.75702e-07	7.28556e-05	11	64085560	64089283	+	PRDX5	peroxiredoxin 5 [Source:HGNC Symbol%3BAcc:9355]	GO:0006954:inflammatory response;GO:0006979:response to oxidative stress;GO:0016480:negative regulation of transcription from RNA polymerase III promoter;GO:0032967:positive regulation of collagen biosynthetic process;GO:0034614:cellular response to reactive oxygen species;GO:0042744:hydrogen peroxide catabolic process;GO:0043066:negative regulation of apoptotic process;GO:0043154:negative regula…	GO:0005634:nucleus;GO:0005737:cytoplasm;GO:0005739:mitochondrion;GO:0005777:peroxisome;GO:0005782:peroxisomal matrix;GO:0005829:cytosol;GO:0031410:cytoplasmic vesicle;GO:0043231:intracellular membrane-bounded organelle;GO:0048471:perinuclear region of cytoplasm;	GO:0001016:RNA polymerase III regulatory region DNA binding;GO:0004601:peroxidase activity;GO:0005102:receptor binding;GO:0016209:antioxidant activity;GO:0043027:cysteine-type endopeptidase inhibitor activity involved in apoptotic process;GO:0046983:protein dimerization activity;GO:0051920:peroxiredoxin activity;GO:0072541:peroxynitrite reductase activity;
ENSG00000129128	8.55784	5.05661	8.75702e-07	7.28556e-05	4	177241115	177253396	+	SPCS3	signal peptidase complex subunit 3 homolog (S. cerevisiae) [Source:HGNC Symbol%3BAcc:26212]	GO:0006412:translation;GO:0006465:signal peptide processing;GO:0006508:proteolysis;GO:0006614:SRP-dependent cotranslational protein targeting to membrane;GO:0010467:gene expression;GO:0044267:cellular protein metabolic process;GO:0050796:regulation of insulin secretion;	GO:0005783:endoplasmic reticulum;GO:0005787:signal peptidase complex;GO:0005789:endoplasmic reticulum membrane;GO:0016021:integral component of membrane;	GO:0008233:peptidase activity;
ENSG00000136715	8.55784	5.05661	8.75702e-07	7.28556e-05	2	128698791	128785694	-	SAP130	Sin3A-associated protein%2C 130kDa [Source:HGNC Symbol%3BAcc:29813]	GO:0000122:negative regulation of transcription from RNA polymerase II promoter;GO:0006351:transcription, DNA-templated;GO:0043966:histone H3 acetylation;	GO:0030914:STAGA complex;	GO:0003713:transcription coactivator activity;GO:0004402:histone acetyltransferase activity;
ENSG00000139163	8.55784	5.05661	8.75702e-07	7.28556e-05	12	22778009	22843599	+	ETNK1	ethanolamine kinase 1 [Source:HGNC Symbol%3BAcc:24649]	GO:0006644:phospholipid metabolic process;GO:0006646:phosphatidylethanolamine biosynthetic process;GO:0044281:small molecule metabolic process;GO:0046474:glycerophospholipid biosynthetic process;	GO:0005737:cytoplasm;GO:0005829:cytosol;	GO:0004305:ethanolamine kinase activity;GO:0005524:ATP binding;GO:0016301:kinase activity;
ENSG00000141873	8.55784	5.05661	8.75702e-07	7.28556e-05	19	2732202	2740150	-	SLC39A3	solute carrier family 39 (zinc transporter)%2C member 3 [Source:HGNC Symbol%3BAcc:17128]	GO:0055085:transmembrane transport;	GO:0005886:plasma membrane;GO:0016020:membrane;GO:0016021:integral component of membrane;	GO:0005385:zinc ion transmembrane transporter activity;GO:0046873:metal ion transmembrane transporter activity;
ENSG00000172590	8.55784	5.05661	8.75702e-07	7.28556e-05	14	23299088	23304246	+	MRPL52	mitochondrial ribosomal protein L52 [Source:HGNC Symbol%3BAcc:16655]	GO:0006412:translation;	GO:0005762:mitochondrial large ribosomal subunit;GO:0005840:ribosome;	GO:0003735:structural constituent of ribosome;
ENSG00000172732	8.55784	5.05661	8.75702e-07	7.28556e-05	11	65624597	65635124	+	MUS81	MUS81 structure-specific endonuclease subunit [Source:HGNC Symbol%3BAcc:29814]	GO:0006259:DNA metabolic process;GO:0006281:DNA repair;GO:0006310:DNA recombination;	GO:0005730:nucleolus;	GO:0003677:DNA binding;GO:0003824:catalytic activity;GO:0004518:nuclease activity;GO:0005515:protein binding;GO:0046872:metal ion binding;GO:0048257:3'-flap endonuclease activity;
ENSG00000177697	8.55784	5.05661	8.75702e-07	7.28556e-05	11	832843	839831	+	CD151	CD151 molecule (Raph blood group) [Source:HGNC Symbol%3BAcc:1630]	GO:0007155:cell adhesion;GO:0016477:cell migration;GO:0030198:extracellular matrix organization;GO:0031581:hemidesmosome assembly;GO:0034329:cell junction assembly;GO:0042098:T cell proliferation;	GO:0005829:cytosol;GO:0005886:plasma membrane;GO:0005887:integral component of plasma membrane;GO:0016020:membrane;GO:0016021:integral component of membrane;	GO:0005515:protein binding;
ENSG00000184347	8.55784	5.05661	8.75702e-07	7.28556e-05	5	168088745	168728133	-	SLIT3	slit homolog 3 (Drosophila) [Source:HGNC Symbol%3BAcc:11087]	GO:0007411:axon guidance;GO:0008285:negative regulation of cell proliferation;GO:0009887:organ morphogenesis;GO:0010629:negative regulation of gene expression;GO:0021834:chemorepulsion involved in embryonic olfactory bulb interneuron precursor migration;GO:0030308:negative regulation of cell growth;GO:0032870:cellular response to hormone stimulus;GO:0035385:Roundabout signaling pathway;GO:0048846…	GO:0005576:extracellular region;GO:0005615:extracellular space;GO:0005739:mitochondrion;	GO:0005509:calcium ion binding;GO:0048495:Roundabout binding;
ENSG00000253797	8.55784	5.05661	8.75702e-07	7.28556e-05	13	52598827	52607736	+	UTP14C	UTP14%2C U3 small nucleolar ribonucleoprotein%2C homolog C (yeast) [Source:HGNC Symbol%3BAcc:20321]	GO:0006364:rRNA processing;GO:0007126:meiotic nuclear division;GO:0007275:multicellular organismal development;GO:0007283:spermatogenesis;GO:0030154:cell differentiation;	GO:0005730:nucleolus;GO:0032040:small-subunit processome;	-
ENSG00000235174	-4.16344	6.486	8.82438e-07	7.32475e-05	6	74082831	74082986	-	RPL39P3	ribosomal protein L39 pseudogene 3 [Source:HGNC Symbol%3BAcc:21383]	-	-	-
ENSG00000105438	4.3536	6.66883	8.84113e-07	7.32475e-05	19	48885827	48894810	-	KDELR1	KDEL (Lys-Asp-Glu-Leu) endoplasmic reticulum protein retention receptor 1 [Source:HGNC Symbol%3BAcc:6304]	GO:0006621:protein retention in ER lumen;GO:0006886:intracellular protein transport;GO:0015031:protein transport;GO:0016192:vesicle-mediated transport;	GO:0005783:endoplasmic reticulum;GO:0005789:endoplasmic reticulum membrane;GO:0005793:endoplasmic reticulum-Golgi intermediate compartment;GO:0005794:Golgi apparatus;GO:0005801:cis-Golgi network;GO:0016020:membrane;GO:0016021:integral component of membrane;	GO:0005046:KDEL sequence binding;GO:0046923:ER retention sequence binding;
ENSG00000114956	5.82217	5.69123	8.84207e-07	7.32475e-05	2	74153953	74186088	+	DGUOK	deoxyguanosine kinase [Source:HGNC Symbol%3BAcc:2858]	GO:0006139:nucleobase-containing compound metabolic process;GO:0006144:purine nucleobase metabolic process;GO:0006468:protein phosphorylation;GO:0008617:guanosine metabolic process;GO:0009165:nucleotide biosynthetic process;GO:0010977:negative regulation of neuron projection development;GO:0043101:purine-containing compound salvage;GO:0044281:small molecule metabolic process;GO:0046070:dGTP metab…	GO:0005739:mitochondrion;GO:0005759:mitochondrial matrix;GO:0005829:cytosol;	GO:0004138:deoxyguanosine kinase activity;GO:0005524:ATP binding;GO:0016773:phosphotransferase activity, alcohol group as acceptor;GO:0019206:nucleoside kinase activity;
ENSG00000197226	5.11828	5.91505	9.54583e-07	7.88518e-05	5	179289066	179334859	-	TBC1D9B	TBC1 domain family%2C member 9B (with GRAM domain) [Source:HGNC Symbol%3BAcc:29097]	-	GO:0016021:integral component of membrane;	GO:0005509:calcium ion binding;
ENSG00000167632	-4.657	5.81558	9.54583e-07	7.88518e-05	8	140742586	141468678	-	TRAPPC9	trafficking protein particle complex 9 [Source:HGNC Symbol%3BAcc:30832]	GO:0030154:cell differentiation;	GO:0005783:endoplasmic reticulum;GO:0005794:Golgi apparatus;	-
ENSG00000173465	-4.07585	6.81332	9.70059e-07	8.0016e-05	11	65337901	65341413	+	SSSCA1	Sjogren syndrome/scleroderma autoantigen 1 [Source:HGNC Symbol%3BAcc:11328]	GO:0007067:mitotic nuclear division;GO:0051301:cell division;	-	GO:0005515:protein binding;GO:0042802:identical protein binding;
ENSG00000066697	-8.55924	4.85358	1.03208e-06	8.31188e-05	9	103189438	103213511	+	MSANTD3	Myb/SANT-like DNA-binding domain containing 3 [Source:HGNC Symbol%3BAcc:23370]	-	-	GO:0042802:identical protein binding;
ENSG00000069966	-8.55924	4.85358	1.03208e-06	8.31188e-05	15	52413117	52483566	-	GNB5	guanine nucleotide binding protein (G protein)%2C beta 5 [Source:HGNC Symbol%3BAcc:4401]	GO:0007165:signal transduction;GO:0007186:G-protein coupled receptor signaling pathway;GO:0007603:phototransduction, visible light;GO:0016056:rhodopsin mediated signaling pathway;GO:0022400:regulation of rhodopsin mediated signaling pathway;	GO:0005634:nucleus;GO:0005834:heterotrimeric G-protein complex;GO:0005886:plasma membrane;	GO:0003924:GTPase activity;GO:0004871:signal transducer activity;
ENSG00000075413	-8.55924	4.85358	1.03208e-06	8.31188e-05	14	103851729	103970168	+	MARK3	MAP/microtubule affinity-regulating kinase 3 [Source:HGNC Symbol%3BAcc:6897]	-	GO:0005886:plasma membrane;	GO:0004672:protein kinase activity;GO:0004674:protein serine/threonine kinase activity;GO:0005515:protein binding;GO:0005524:ATP binding;GO:0016301:kinase activity;
ENSG00000130724	-8.55924	4.85358	1.03208e-06	8.31188e-05	19	59062933	59066491	-	CHMP2A	charged multivesicular body protein 2A [Source:HGNC Symbol%3BAcc:30216]	GO:0015031:protein transport;GO:0016032:viral process;GO:0016197:endosomal transport;	GO:0005829:cytosol;GO:0031902:late endosome membrane;	GO:0005515:protein binding;GO:0019904:protein domain specific binding;
ENSG00000179958	-8.55924	4.85358	1.03208e-06	8.31188e-05	16	30434940	30441396	-	DCTPP1	dCTP pyrophosphatase 1 [Source:HGNC Symbol%3BAcc:28777]	GO:0009143:nucleoside triphosphate catabolic process;GO:0051289:protein homotetramerization;	GO:0005829:cytosol;	GO:0000287:magnesium ion binding;GO:0032556:pyrimidine deoxyribonucleotide binding;GO:0047429:nucleoside-triphosphate diphosphatase activity;GO:0047840:dCTP diphosphatase activity;
ENSG00000197024	-8.55924	4.85358	1.03208e-06	8.31188e-05	7	148823508	148880116	+	ZNF398	zinc finger protein 398 [Source:HGNC Symbol%3BAcc:18373]	GO:0006351:transcription, DNA-templated;GO:0006355:regulation of transcription, DNA-templated;GO:0045893:positive regulation of transcription, DNA-templated;	GO:0005622:intracellular;GO:0005634:nucleus;	GO:0003676:nucleic acid binding;GO:0003677:DNA binding;GO:0046872:metal ion binding;
ENSG00000051009	8.53144	5.03295	1.03208e-06	8.31188e-05	11	6232565	6255941	-	FAM160A2	family with sequence similarity 160%2C member A2 [Source:HGNC Symbol%3BAcc:25378]	GO:0007032:endosome organization;GO:0007040:lysosome organization;GO:0008333:endosome to lysosome transport;GO:0015031:protein transport;GO:0045022:early endosome to late endosome transport;	GO:0070695:FHF complex;	GO:0005515:protein binding;
ENSG00000076003	8.53144	5.03295	1.03208e-06	8.31188e-05	2	136597196	136633996	-	MCM6	minichromosome maintenance complex component 6 [Source:HGNC Symbol%3BAcc:6949]	GO:0000082:G1/S transition of mitotic cell cycle;GO:0000278:mitotic cell cycle;GO:0006260:DNA replication;GO:0006268:DNA unwinding involved in DNA replication;GO:0006270:DNA replication initiation;GO:0006271:DNA strand elongation involved in DNA replication;	GO:0005634:nucleus;GO:0005654:nucleoplasm;GO:0005730:nucleolus;GO:0042555:MCM complex;	GO:0003697:single-stranded DNA binding;GO:0004003:ATP-dependent DNA helicase activity;GO:0005515:protein binding;GO:0005524:ATP binding;GO:0042802:identical protein binding;
ENSG00000115392	8.53144	5.03295	1.03208e-06	8.31188e-05	2	58386378	58468507	-	FANCL	Fanconi anemia%2C complementation group L [Source:HGNC Symbol%3BAcc:20748]	GO:0006281:DNA repair;GO:0006513:protein monoubiquitination;GO:0006974:cellular response to DNA damage stimulus;GO:0007276:gamete generation;GO:0042127:regulation of cell proliferation;	GO:0005635:nuclear envelope;GO:0005654:nucleoplasm;GO:0005737:cytoplasm;GO:0043240:Fanconi anaemia nuclear complex;	GO:0004842:ubiquitin-protein transferase activity;GO:0008270:zinc ion binding;GO:0031625:ubiquitin protein ligase binding;
ENSG00000116489	8.53144	5.03295	1.03208e-06	8.31188e-05	1	113161795	113214241	+	CAPZA1	capping protein (actin filament) muscle Z-line%2C alpha 1 [Source:HGNC Symbol%3BAcc:1488]	GO:0006461:protein complex assembly;GO:0006928:movement of cell or subcellular component;GO:0007596:blood coagulation;GO:0030036:actin cytoskeleton organization;GO:0045087:innate immune response;GO:0051693:actin filament capping;	GO:0005576:extracellular region;GO:0005829:cytosol;GO:0005856:cytoskeleton;GO:0008290:F-actin capping protein complex;GO:0015629:actin cytoskeleton;GO:0071203:WASH complex;	GO:0003779:actin binding;
ENSG00000117118	8.53144	5.03295	1.03208e-06	8.31188e-05	1	17345217	17380665	-	SDHB	succinate dehydrogenase complex%2C subunit B%2C iron sulfur (Ip) [Source:HGNC Symbol%3BAcc:10681]	GO:0006099:tricarboxylic acid cycle;GO:0006105:succinate metabolic process;GO:0009060:aerobic respiration;GO:0022904:respiratory electron transport chain;GO:0044237:cellular metabolic process;GO:0044281:small molecule metabolic process;	GO:0005739:mitochondrion;GO:0005743:mitochondrial inner membrane;GO:0005749:mitochondrial respiratory chain complex II, succinate dehydrogenase complex (ubiquinone);	GO:0005515:protein binding;GO:0008177:succinate dehydrogenase (ubiquinone) activity;GO:0009055:electron carrier activity;GO:0046872:metal ion binding;GO:0048039:ubiquinone binding;GO:0051537:2 iron, 2 sulfur cluster binding;GO:0051538:3 iron, 4 sulfur cluster binding;GO:0051539:4 iron, 4 sulfur cluster binding;
ENSG00000139324	8.53144	5.03295	1.03208e-06	8.31188e-05	12	88536073	88593664	+	TMTC3	transmembrane and tetratricopeptide repeat containing 3 [Source:HGNC Symbol%3BAcc:26899]	GO:0009791:post-embryonic development;GO:0010468:regulation of gene expression;GO:0048286:lung alveolus development;GO:0048747:muscle fiber development;GO:0060447:bud outgrowth involved in lung branching;	GO:0016021:integral component of membrane;	-
ENSG00000141378	8.53144	5.03295	1.03208e-06	8.31188e-05	17	57751997	57784987	-	PTRH2	peptidyl-tRNA hydrolase 2 [Source:HGNC Symbol%3BAcc:24265]	GO:0006915:apoptotic process;GO:0010629:negative regulation of gene expression;GO:2000210:positive regulation of anoikis;GO:2000811:negative regulation of anoikis;	GO:0005739:mitochondrion;GO:0005829:cytosol;	GO:0004045:aminoacyl-tRNA hydrolase activity;GO:0005515:protein binding;
ENSG00000168288	8.53144	5.03295	1.03208e-06	8.31188e-05	2	150426148	150444330	-	MMADHC	methylmalonic aciduria (cobalamin deficiency) cblD type%2C with homocystinuria [Source:HGNC Symbol%3BAcc:25221]	GO:0006766:vitamin metabolic process;GO:0006767:water-soluble vitamin metabolic process;GO:0009235:cobalamin metabolic process;GO:0044281:small molecule metabolic process;	GO:0005739:mitochondrion;GO:0005829:cytosol;	-
ENSG00000172086	8.53144	5.03295	1.03208e-06	8.31188e-05	2	88326724	88355248	-	KRCC1	lysine-rich coiled-coil 1 [Source:HGNC Symbol%3BAcc:28039]	-	-	-
ENSG00000172250	8.53144	5.03295	1.03208e-06	8.31188e-05	22	42896585	42908566	+	SERHL	serine hydrolase-like [Source:HGNC Symbol%3BAcc:14408]	GO:0008150:biological_process;	GO:0005575:cellular_component;	GO:0003674:molecular_function;GO:0016787:hydrolase activity;
ENSG00000263179	8.53144	5.03295	1.03208e-06	8.31188e-05	16	11336510	11337409	+	HNRNPCP4	heterogeneous nuclear ribonucleoprotein C pseudogene 4 [Source:HGNC Symbol%3BAcc:48816]	-	-	-
ENSG00000134709	-4.63739	5.79695	1.04806e-06	8.42886e-05	1	60280458	60342050	+	HOOK1	hook microtubule-tethering protein 1 [Source:HGNC Symbol%3BAcc:19884]	GO:0007032:endosome organization;GO:0007040:lysosome organization;GO:0007275:multicellular organismal development;GO:0007286:spermatid development;GO:0008333:endosome to lysosome transport;GO:0015031:protein transport;GO:0045022:early endosome to late endosome transport;	GO:0005874:microtubule;GO:0030897:HOPS complex;GO:0070695:FHF complex;	GO:0003779:actin binding;GO:0005515:protein binding;GO:0008017:microtubule binding;GO:0042802:identical protein binding;
ENSG00000168906	-4.15916	6.31491	1.07046e-06	8.59706e-05	2	85766288	85772403	+	MAT2A	methionine adenosyltransferase II%2C alpha [Source:HGNC Symbol%3BAcc:6904]	GO:0000096:sulfur amino acid metabolic process;GO:0006556:S-adenosylmethionine biosynthetic process;GO:0006730:one-carbon metabolic process;GO:0006805:xenobiotic metabolic process;GO:0032259:methylation;GO:0034641:cellular nitrogen compound metabolic process;GO:0044281:small molecule metabolic process;	GO:0005829:cytosol;	GO:0004478:methionine adenosyltransferase activity;GO:0005524:ATP binding;GO:0046872:metal ion binding;
ENSG00000167889	-3.6781	8.20669	1.13747e-06	9.12261e-05	17	74864538	74946475	+	MGAT5B	mannosyl (alpha-1%2C6-)-glycoprotein beta-1%2C6-N-acetyl-glucosaminyltransferase%2C isozyme B [Source:HGNC Symbol%3BAcc:24140]	GO:0006487:protein N-linked glycosylation;	GO:0000139:Golgi membrane;GO:0016021:integral component of membrane;	GO:0005515:protein binding;GO:0030144:alpha-1,6-mannosylglycoprotein 6-beta-N-acetylglucosaminyltransferase activity;GO:0046872:metal ion binding;
ENSG00000133704	4.71599	6.07469	1.16527e-06	9.31978e-05	12	30781922	30848920	-	IPO8	importin 8 [Source:HGNC Symbol%3BAcc:9853]	GO:0006886:intracellular protein transport;GO:0007165:signal transduction;	GO:0005634:nucleus;GO:0005737:cytoplasm;	GO:0005515:protein binding;GO:0008536:Ran GTPase binding;
ENSG00000177700	-4.49319	5.96987	1.16527e-06	9.31978e-05	11	837356	842545	-	POLR2L	polymerase (RNA) II (DNA directed) polypeptide L%2C 7.6kDa [Source:HGNC Symbol%3BAcc:9199]	GO:0000398:mRNA splicing, via spliceosome;GO:0006281:DNA repair;GO:0006283:transcription-coupled nucleotide-excision repair;GO:0006289:nucleotide-excision repair;GO:0006356:regulation of transcription from RNA polymerase I promoter;GO:0006366:transcription from RNA polymerase II promoter;GO:0006367:transcription initiation from RNA polymerase II promoter;GO:0006368:transcription elongation from R…	GO:0005634:nucleus;GO:0005654:nucleoplasm;GO:0005665:DNA-directed RNA polymerase II, core complex;GO:0005829:cytosol;	GO:0003677:DNA binding;GO:0003899:DNA-directed RNA polymerase activity;GO:0008270:zinc ion binding;
ENSG00000144554	-4.05343	6.66798	1.21023e-06	9.48031e-05	3	10068098	10143614	+	FANCD2	Fanconi anemia%2C complementation group D2 [Source:HGNC Symbol%3BAcc:3585]	GO:0006281:DNA repair;GO:0007129:synapsis;GO:0007276:gamete generation;GO:0010332:response to gamma radiation;	GO:0000793:condensed chromosome;GO:0005654:nucleoplasm;	GO:0005515:protein binding;
ENSG00000004059	8.50455	5.00889	1.21973e-06	9.48031e-05	7	127228399	127231759	+	ARF5	ADP-ribosylation factor 5 [Source:HGNC Symbol%3BAcc:658]	GO:0007264:small GTPase mediated signal transduction;GO:0015031:protein transport;GO:0016192:vesicle-mediated transport;	GO:0005622:intracellular;GO:0005794:Golgi apparatus;GO:0005886:plasma membrane;GO:0048471:perinuclear region of cytoplasm;	GO:0003924:GTPase activity;GO:0005515:protein binding;GO:0005525:GTP binding;
ENSG00000004700	8.50455	5.00889	1.21973e-06	9.48031e-05	12	21621845	21654603	-	RECQL	RecQ protein-like (DNA helicase Q1-like) [Source:HGNC Symbol%3BAcc:9948]	GO:0000733:DNA strand renaturation;GO:0006260:DNA replication;GO:0006281:DNA repair;GO:0006310:DNA recombination;GO:0032508:DNA duplex unwinding;	GO:0005634:nucleus;GO:0005730:nucleolus;GO:0015630:microtubule cytoskeleton;	GO:0003676:nucleic acid binding;GO:0003677:DNA binding;GO:0003678:DNA helicase activity;GO:0004003:ATP-dependent DNA helicase activity;GO:0005515:protein binding;GO:0005524:ATP binding;GO:0008026:ATP-dependent helicase activity;GO:0043140:ATP-dependent 3'-5' DNA helicase activity;
ENSG00000023902	8.50455	5.00889	1.21973e-06	9.48031e-05	1	150121373	150136916	+	PLEKHO1	pleckstrin homology domain containing%2C family O member 1 [Source:HGNC Symbol%3BAcc:24310]	-	GO:0005634:nucleus;GO:0005737:cytoplasm;GO:0005886:plasma membrane;	GO:0005543:phospholipid binding;
ENSG00000086598	8.50455	5.00889	1.21973e-06	9.48031e-05	12	124069078	124083116	+	TMED2	transmembrane emp24 domain trafficking protein 2 [Source:HGNC Symbol%3BAcc:16996]	GO:0001893:maternal placenta development;GO:0006810:transport;GO:0006886:intracellular protein transport;GO:0006888:ER to Golgi vesicle-mediated transport;GO:0007030:Golgi organization;GO:0034260:negative regulation of GTPase activity;GO:0035459:cargo loading into vesicle;GO:0048205:COPI coating of Golgi vesicle;GO:0048208:COPII vesicle coating;GO:0048598:embryonic morphogenesis;GO:0072661:protei…	GO:0005783:endoplasmic reticulum;GO:0005789:endoplasmic reticulum membrane;GO:0005793:endoplasmic reticulum-Golgi intermediate compartment;GO:0005794:Golgi apparatus;GO:0016021:integral component of membrane;GO:0030137:COPI-coated vesicle;GO:0030663:COPI-coated vesicle membrane;GO:0032580:Golgi cisterna membrane;GO:0033116:endoplasmic reticulum-Golgi intermediate compartment membrane;GO:0042589:z…	GO:0005515:protein binding;
ENSG00000101365	8.50455	5.00889	1.21973e-06	9.48031e-05	20	2639041	2644865	-	IDH3B	isocitrate dehydrogenase 3 (NAD+) beta [Source:HGNC Symbol%3BAcc:5385]	GO:0006099:tricarboxylic acid cycle;GO:0006102:isocitrate metabolic process;GO:0006103:2-oxoglutarate metabolic process;GO:0006734:NADH metabolic process;GO:0044237:cellular metabolic process;GO:0044281:small molecule metabolic process;	GO:0005739:mitochondrion;GO:0005759:mitochondrial matrix;	GO:0000287:magnesium ion binding;GO:0004449:isocitrate dehydrogenase (NAD+) activity;GO:0009055:electron carrier activity;GO:0051287:NAD binding;
ENSG00000110713	8.50455	5.00889	1.21973e-06	9.48031e-05	11	3692313	3819022	-	NUP98	nucleoporin 98kDa [Source:HGNC Symbol%3BAcc:8068]	GO:0000059:protein import into nucleus, docking;GO:0000278:mitotic cell cycle;GO:0005975:carbohydrate metabolic process;GO:0006260:DNA replication;GO:0006810:transport;GO:0006913:nucleocytoplasmic transport;GO:0006999:nuclear pore organization;GO:0007077:mitotic nuclear envelope disassembly;GO:0008645:hexose transport;GO:0010827:regulation of glucose transport;GO:0015758:glucose transport;GO:0016…	GO:0000776:kinetochore;GO:0005635:nuclear envelope;GO:0005643:nuclear pore;GO:0005654:nucleoplasm;GO:0005829:cytosol;GO:0031080:nuclear pore outer ring;GO:0031965:nuclear membrane;GO:0034399:nuclear periphery;GO:0042405:nuclear inclusion body;GO:0044615:nuclear pore nuclear basket;	GO:0005215:transporter activity;GO:0005515:protein binding;GO:0017056:structural constituent of nuclear pore;GO:0042277:peptide binding;
ENSG00000132780	8.50455	5.00889	1.21973e-06	9.48031e-05	1	46049518	46084566	+	NASP	nuclear autoantigenic sperm protein (histone-binding) [Source:HGNC Symbol%3BAcc:7644]	GO:0001824:blastocyst development;GO:0006260:DNA replication;GO:0007049:cell cycle;GO:0008283:cell proliferation;GO:0015031:protein transport;GO:0043486:histone exchange;	GO:0005634:nucleus;GO:0005737:cytoplasm;	GO:0042393:histone binding;GO:0051879:Hsp90 protein binding;
ENSG00000142039	8.50455	5.00889	1.21973e-06	9.48031e-05	19	41816094	41830788	+	CCDC97	coiled-coil domain containing 97 [Source:HGNC Symbol%3BAcc:28289]	-	-	-
ENSG00000148358	8.50455	5.00889	1.21973e-06	9.48031e-05	9	132815705	132902448	+	GPR107	G protein-coupled receptor 107 [Source:HGNC Symbol%3BAcc:17830]	-	GO:0016021:integral component of membrane;	-
ENSG00000149115	8.50455	5.00889	1.21973e-06	9.48031e-05	11	57067112	57092426	-	TNKS1BP1	tankyrase 1 binding protein 1%2C 182kDa [Source:HGNC Symbol%3BAcc:19081]	GO:0000288:nuclear-transcribed mRNA catabolic process, deadenylation-dependent decay;GO:0000289:nuclear-transcribed mRNA poly(A) tail shortening;GO:0007004:telomere maintenance via telomerase;GO:0010467:gene expression;GO:0016070:RNA metabolic process;GO:0016071:mRNA metabolic process;	GO:0005634:nucleus;GO:0005724:nuclear telomeric heterochromatin;GO:0005737:cytoplasm;GO:0005829:cytosol;GO:0005856:cytoskeleton;GO:0030014:CCR4-NOT complex;	GO:0019899:enzyme binding;GO:0030506:ankyrin binding;
ENSG00000154639	8.50455	5.00889	1.21973e-06	9.48031e-05	21	18884700	18965897	+	CXADR	coxsackie virus and adenovirus receptor [Source:HGNC Symbol%3BAcc:2559]	GO:0007005:mitochondrion organization;GO:0007157:heterophilic cell-cell adhesion via plasma membrane cell adhesion molecules;GO:0007507:heart development;GO:0007596:blood coagulation;GO:0008354:germ cell migration;GO:0010669:epithelial structure maintenance;GO:0019048:modulation by virus of host morphology or physiology;GO:0030593:neutrophil chemotaxis;GO:0031532:actin cytoskeleton reorganization…	GO:0001669:acrosomal vesicle;GO:0005576:extracellular region;GO:0005615:extracellular space;GO:0005634:nucleus;GO:0005730:nucleolus;GO:0005886:plasma membrane;GO:0005887:integral component of plasma membrane;GO:0005911:cell-cell junction;GO:0005912:adherens junction;GO:0005923:bicellular tight junction;GO:0014704:intercalated disc;GO:0016323:basolateral plasma membrane;GO:0016327:apicolateral pla…	GO:0001618:virus receptor activity;GO:0005102:receptor binding;GO:0005515:protein binding;GO:0008013:beta-catenin binding;GO:0030165:PDZ domain binding;GO:0042802:identical protein binding;GO:0050839:cell adhesion molecule binding;GO:0071253:connexin binding;
ENSG00000156299	8.50455	5.00889	1.21973e-06	9.48031e-05	21	32490734	32932290	-	TIAM1	T-cell lymphoma invasion and metastasis 1 [Source:HGNC Symbol%3BAcc:11805]	GO:0007264:small GTPase mediated signal transduction;GO:0035023:regulation of Rho protein signal transduction;GO:0035556:intracellular signal transduction;GO:0043065:positive regulation of apoptotic process;GO:0048011:neurotrophin TRK receptor signaling pathway;GO:0048013:ephrin receptor signaling pathway;GO:0050772:positive regulation of axonogenesis;GO:0051056:regulation of small GTPase mediate…	GO:0005829:cytosol;GO:0005886:plasma membrane;GO:0005911:cell-cell junction;	GO:0005057:receptor signaling protein activity;GO:0005085:guanyl-nucleotide exchange factor activity;GO:0005089:Rho guanyl-nucleotide exchange factor activity;GO:0005543:phospholipid binding;GO:0046875:ephrin receptor binding;
ENSG00000161642	8.50455	5.00889	1.21973e-06	9.48031e-05	12	54762917	54785082	-	ZNF385A	zinc finger protein 385A [Source:HGNC Symbol%3BAcc:17521]	GO:0006351:transcription, DNA-templated;GO:0006355:regulation of transcription, DNA-templated;GO:0006915:apoptotic process;GO:0006974:cellular response to DNA damage stimulus;GO:0007599:hemostasis;GO:0007611:learning or memory;GO:0007626:locomotory behavior;GO:0010609:mRNA localization resulting in posttranscriptional regulation of gene expression;GO:0030220:platelet formation;GO:0035855:megakary…	GO:0000790:nuclear chromatin;GO:0005730:nucleolus;GO:0005737:cytoplasm;GO:0030425:dendrite;GO:0043025:neuronal cell body;	GO:0002039:p53 binding;GO:0003676:nucleic acid binding;GO:0003677:DNA binding;GO:0003730:mRNA 3'-UTR binding;GO:0008270:zinc ion binding;GO:0046872:metal ion binding;
ENSG00000164050	8.50455	5.00889	1.21973e-06	9.48031e-05	3	48445261	48471594	-	PLXNB1	plexin B1 [Source:HGNC Symbol%3BAcc:9103]	GO:0007165:signal transduction;GO:0007411:axon guidance;GO:0008360:regulation of cell shape;GO:0014068:positive regulation of phosphatidylinositol 3-kinase signaling;GO:0016477:cell migration;GO:0033689:negative regulation of osteoblast proliferation;GO:0035556:intracellular signal transduction;GO:0043931:ossification involved in bone maturation;GO:0048812:neuron projection morphogenesis;GO:00507…	GO:0002116:semaphorin receptor complex;GO:0005576:extracellular region;GO:0005622:intracellular;GO:0005886:plasma membrane;GO:0005887:integral component of plasma membrane;	GO:0004872:receptor activity;GO:0004888:transmembrane signaling receptor activity;GO:0005515:protein binding;GO:0017154:semaphorin receptor activity;GO:0030215:semaphorin receptor binding;GO:0032794:GTPase activating protein binding;
ENSG00000164619	8.50455	5.00889	1.21973e-06	9.48031e-05	7	33944523	34195484	+	BMPER	BMP binding endothelial regulator [Source:HGNC Symbol%3BAcc:24154]	GO:0001657:ureteric bud development;GO:0002043:blood vessel endothelial cell proliferation involved in sprouting angiogenesis;GO:0010594:regulation of endothelial cell migration;GO:0030514:negative regulation of BMP signaling pathway;GO:0042118:endothelial cell activation;GO:0048839:inner ear development;GO:0060393:regulation of pathway-restricted SMAD protein phosphorylation;GO:0070374:positive …	GO:0005615:extracellular space;	-
ENSG00000166473	8.50455	5.00889	1.21973e-06	9.48031e-05	16	81134480	81253975	-	PKD1L2	polycystic kidney disease 1-like 2 [Source:HGNC Symbol%3BAcc:21715]	GO:0006811:ion transport;GO:0007218:neuropeptide signaling pathway;	GO:0016021:integral component of membrane;	GO:0005509:calcium ion binding;GO:0030246:carbohydrate binding;
ENSG00000196405	8.50455	5.00889	1.21973e-06	9.48031e-05	14	100437786	100610573	+	EVL	Enah/Vasp-like [Source:HGNC Symbol%3BAcc:20234]	GO:0007015:actin filament organization;GO:0007166:cell surface receptor signaling pathway;GO:0007399:nervous system development;GO:0007411:axon guidance;GO:0008154:actin polymerization or depolymerization;GO:0009887:organ morphogenesis;GO:0051289:protein homotetramerization;	GO:0005737:cytoplasm;GO:0005829:cytosol;GO:0005856:cytoskeleton;GO:0005925:focal adhesion;GO:0030027:lamellipodium;	GO:0003779:actin binding;GO:0005515:protein binding;GO:0005522:profilin binding;GO:0017124:SH3 domain binding;
ENSG00000196715	8.50455	5.00889	1.21973e-06	9.48031e-05	7	65338254	65424550	+	VKORC1L1	vitamin K epoxide reductase complex%2C subunit 1-like 1 [Source:HGNC Symbol%3BAcc:21492]	-	GO:0016021:integral component of membrane;	-
ENSG00000213983	8.50455	5.00889	1.21973e-06	9.48031e-05	14	24028774	24037279	-	AP1G2	adaptor-related protein complex 1%2C gamma 2 subunit [Source:HGNC Symbol%3BAcc:556]	GO:0006886:intracellular protein transport;GO:0016192:vesicle-mediated transport;GO:0019048:modulation by virus of host morphology or physiology;	GO:0005794:Golgi apparatus;GO:0005798:Golgi-associated vesicle;GO:0010008:endosome membrane;GO:0016020:membrane;GO:0030117:membrane coat;GO:0030121:AP-1 adaptor complex;GO:0030131:clathrin adaptor complex;GO:0030133:transport vesicle;	GO:0005515:protein binding;GO:0008565:protein transporter activity;
ENSG00000259145	8.50455	5.00889	1.21973e-06	9.48031e-05	15	23572032	23579274	-	RP11-566K19.9	-	-	-	-
ENSG00000141627	5.77221	5.64578	1.22501e-06	9.50858e-05	18	46570039	46987717	-	DYM	dymeclin [Source:HGNC Symbol%3BAcc:21317]	GO:0007030:Golgi organization;GO:0060348:bone development;	GO:0005634:nucleus;GO:0005737:cytoplasm;GO:0005794:Golgi apparatus;GO:0005886:plasma membrane;	GO:0005515:protein binding;GO:0019899:enzyme binding;
ENSG00000166825	-3.78772	7.27521	1.30125e-06	0.000100869	15	90328120	90358633	-	ANPEP	alanyl (membrane) aminopeptidase [Source:HGNC Symbol%3BAcc:500]	GO:0001525:angiogenesis;GO:0002003:angiotensin maturation;GO:0006508:proteolysis;GO:0019048:modulation by virus of host morphology or physiology;GO:0030154:cell differentiation;GO:0044267:cellular protein metabolic process;	GO:0005793:endoplasmic reticulum-Golgi intermediate compartment;GO:0005829:cytosol;GO:0005887:integral component of plasma membrane;GO:0009897:external side of plasma membrane;	GO:0001618:virus receptor activity;GO:0004177:aminopeptidase activity;GO:0004872:receptor activity;GO:0008237:metallopeptidase activity;GO:0008270:zinc ion binding;
ENSG00000225031	5.75517	5.6303	1.3689e-06	0.000105829	X	110862905	110864717	-	EIF4BP7	eukaryotic translation initiation factor 4B pseudogene 7 [Source:HGNC Symbol%3BAcc:37940]	-	-	-
ENSG00000169764	-4.75307	5.51271	1.3689e-06	0.000105829	2	64068074	64118696	+	UGP2	UDP-glucose pyrophosphorylase 2 [Source:HGNC Symbol%3BAcc:12527]	GO:0005975:carbohydrate metabolic process;GO:0005978:glycogen biosynthetic process;GO:0006006:glucose metabolic process;GO:0006011:UDP-glucose metabolic process;GO:0006065:UDP-glucuronate biosynthetic process;GO:0006805:xenobiotic metabolic process;GO:0016310:phosphorylation;GO:0044281:small molecule metabolic process;GO:0052695:cellular glucuronidation;	GO:0005737:cytoplasm;GO:0005829:cytosol;	GO:0003983:UTP:glucose-1-phosphate uridylyltransferase activity;GO:0005515:protein binding;GO:0016779:nucleotidyltransferase activity;GO:0046872:metal ion binding;
ENSG00000104824	-4.01493	6.75596	1.37209e-06	0.000105935	19	39327028	39342987	-	HNRNPL	heterogeneous nuclear ribonucleoprotein L [Source:HGNC Symbol%3BAcc:5045]	GO:0000398:mRNA splicing, via spliceosome;GO:0006396:RNA processing;GO:0006397:mRNA processing;GO:0008380:RNA splicing;GO:0010467:gene expression;	GO:0005634:nucleus;GO:0005654:nucleoplasm;GO:0005737:cytoplasm;GO:0019013:viral nucleocapsid;GO:0030529:ribonucleoprotein complex;	GO:0000166:nucleotide binding;GO:0003676:nucleic acid binding;GO:0003723:RNA binding;GO:0005515:protein binding;GO:0044212:transcription regulatory region DNA binding;
ENSG00000095139	4.67791	6.04016	1.37939e-06	0.000106356	11	118443105	118473748	+	ARCN1	archain 1 [Source:HGNC Symbol%3BAcc:649]	GO:0006886:intracellular protein transport;GO:0006890:retrograde vesicle-mediated transport, Golgi to ER;GO:0008344:adult locomotory behavior;GO:0021691:cerebellar Purkinje cell layer maturation;GO:0043473:pigmentation;GO:0048205:COPI coating of Golgi vesicle;	GO:0005783:endoplasmic reticulum;GO:0005829:cytosol;GO:0030126:COPI vesicle coat;GO:0030131:clathrin adaptor complex;	-
ENSG00000125630	-8.52187	4.8178	1.4456e-06	0.000107871	2	113299492	113334635	+	POLR1B	polymerase (RNA) I polypeptide B%2C 128kDa [Source:HGNC Symbol%3BAcc:20454]	GO:0006351:transcription, DNA-templated;GO:0006360:transcription from RNA polymerase I promoter;GO:0006361:transcription initiation from RNA polymerase I promoter;GO:0006362:transcription elongation from RNA polymerase I promoter;GO:0006363:termination of RNA polymerase I transcription;GO:0007566:embryo implantation;GO:0009303:rRNA transcription;GO:0009790:embryo development;GO:0010467:gene expre…	GO:0005634:nucleus;GO:0005654:nucleoplasm;GO:0005730:nucleolus;GO:0005736:DNA-directed RNA polymerase I complex;GO:0005737:cytoplasm;	GO:0001054:RNA polymerase I activity;GO:0003677:DNA binding;GO:0003899:DNA-directed RNA polymerase activity;GO:0005515:protein binding;GO:0032549:ribonucleoside binding;GO:0046872:metal ion binding;
ENSG00000155111	-8.52187	4.8178	1.4456e-06	0.000107871	6	110931181	111137161	-	CDK19	cyclin-dependent kinase 19 [Source:HGNC Symbol%3BAcc:19338]	GO:0051301:cell division;	-	GO:0004672:protein kinase activity;GO:0004674:protein serine/threonine kinase activity;GO:0004693:cyclin-dependent protein serine/threonine kinase activity;GO:0005524:ATP binding;
ENSG00000161179	-8.52187	4.8178	1.4456e-06	0.000107871	22	21982378	21984353	-	YDJC	YdjC homolog (bacterial) [Source:HGNC Symbol%3BAcc:27158]	GO:0005975:carbohydrate metabolic process;	-	GO:0016810:hydrolase activity, acting on carbon-nitrogen (but not peptide) bonds;
[truncated: 57,151 more rows]

## Sheet: A549 conto vs Luc1
gene_id	logFC	logCPM	PValue	FDR	Chr	Start	End	Strand	GeneSymbol	Description	GO_BP	GO_CC	GO_MF
[truncated: 57,905 more rows]

[truncated: 1 more sheets: HEK293T control vs Luc2]
